# Supplementary material for: Stress responses upon starvation and exposure to bacteria in the ant Formica exsecta
Source: PeerJ. 2019 Feb 18;7:e6428. doi: 10.7717/peerj.6428 (PMC6383555; doi:10.7717/peerj.6428)
Supplement: Supplemental Information 4 — Raw data: Survival data for the bioassay (formatted as individual survival for analysis with the survival package in R). ID: unique identifier for each individual (generic). Time1 / Time2: day interval during which the ants were alive for phase 1 (days 0–7) and phase 2 (days 7–14). Cens: censor status of the individual (0 = alive, 1 = dead) Colony: colony of origin Treatment: treatment the individual received during phase 2 (F = continuous exposure, S = starvation) Diet: food supplement the individual received during phase 1 (and phase 2 for continuous exposure) (Co = control, EC = E. coli, SM = S. marcescens, PE = P. entomophila) [file peerj-07-6428-s004.xlsx]

## Sheet: SetII_Mortality
ID	Time1	Time2	Cens	Colony	Treatment	Diet
PK1_F_Co_1_1	0	7	0	PK1	F	Co
PK1_F_Co_1_2	7	8	1	PK1	F	Co
PK1_F_Co_2_1	0	7	0	PK1	F	Co
PK1_F_Co_2_2	7	9	0	PK1	F	Co
PK1_F_Co_3_1	0	7	0	PK1	F	Co
PK1_F_Co_3_2	7	9	0	PK1	F	Co
PK1_F_Co_4_1	0	7	0	PK1	F	Co
PK1_F_Co_4_2	7	9	0	PK1	F	Co
PK1_F_Co_5_1	0	7	0	PK1	F	Co
PK1_F_Co_5_2	7	13	1	PK1	F	Co
PK1_F_Co_6_1	0	7	0	PK1	F	Co
PK1_F_Co_6_2	7	14	0	PK1	F	Co
PK1_F_Co_7_1	0	7	0	PK1	F	Co
PK1_F_Co_7_2	7	14	0	PK1	F	Co
PK1_F_Co_8_1	0	7	0	PK1	F	Co
PK1_F_Co_8_2	7	14	0	PK1	F	Co
PK1_F_Co_9_1	0	7	0	PK1	F	Co
PK1_F_Co_9_2	7	14	0	PK1	F	Co
PK1_F_Co_10_1	0	7	0	PK1	F	Co
PK1_F_Co_10_2	7	14	0	PK1	F	Co
PK1_F_Co_11_1	0	7	0	PK1	F	Co
PK1_F_Co_11_2	7	14	0	PK1	F	Co
PK1_F_Co_12_1	0	7	0	PK1	F	Co
PK1_F_Co_12_2	7	14	0	PK1	F	Co
PK1_F_Co_13_1	0	7	0	PK1	F	Co
PK1_F_Co_13_2	7	14	0	PK1	F	Co
PK1_F_Co_14_1	0	7	0	PK1	F	Co
PK1_F_Co_14_2	7	14	0	PK1	F	Co
PK1_F_Co_15_1	0	7	0	PK1	F	Co
PK1_F_Co_15_2	7	14	0	PK1	F	Co
PK1_F_Co_16_1	0	7	0	PK1	F	Co
PK1_F_Co_16_2	7	14	0	PK1	F	Co
PK1_F_Co_17_1	0	7	0	PK1	F	Co
PK1_F_Co_17_2	7	14	0	PK1	F	Co
PK1_F_Co_18_1	0	7	0	PK1	F	Co
PK1_F_Co_18_2	7	14	0	PK1	F	Co
PK1_F_Co_19_1	0	7	0	PK1	F	Co
PK1_F_Co_19_2	7	14	0	PK1	F	Co
PK1_F_Co_20_1	0	7	0	PK1	F	Co
PK1_F_Co_20_2	7	14	0	PK1	F	Co
PK1_S_Co_1_1	0	4	1	PK1	F	Co
PK1_S_Co_2_1	0	5	1	PK1	F	Co
PK1_S_Co_3_1	0	5	1	PK1	F	Co
PK1_S_Co_4_1	0	7	0	PK1	F	Co
PK1_S_Co_4_2	7	8	1	PK1	S	Co
PK1_S_Co_5_1	0	7	0	PK1	F	Co
PK1_S_Co_5_2	7	9	1	PK1	S	Co
PK1_S_Co_6_1	0	7	0	PK1	F	Co
PK1_S_Co_6_2	7	9	1	PK1	S	Co
PK1_S_Co_7_1	0	7	0	PK1	F	Co
PK1_S_Co_7_2	7	9	1	PK1	S	Co
PK1_S_Co_8_1	0	7	0	PK1	F	Co
PK1_S_Co_8_2	7	9	1	PK1	S	Co
PK1_S_Co_9_1	0	7	0	PK1	F	Co
PK1_S_Co_9_2	7	9	0	PK1	S	Co
PK1_S_Co_10_1	0	7	0	PK1	F	Co
PK1_S_Co_10_2	7	9	0	PK1	S	Co
PK1_S_Co_11_1	0	7	0	PK1	F	Co
PK1_S_Co_11_2	7	9	0	PK1	S	Co
PK1_S_Co_12_1	0	7	0	PK1	F	Co
PK1_S_Co_12_2	7	10	1	PK1	S	Co
PK1_S_Co_13_1	0	7	0	PK1	F	Co
PK1_S_Co_13_2	7	12	1	PK1	S	Co
PK1_S_Co_14_1	0	7	0	PK1	F	Co
PK1_S_Co_14_2	7	13	1	PK1	S	Co
PK1_S_Co_15_1	0	7	0	PK1	F	Co
PK1_S_Co_15_2	7	14	1	PK1	S	Co
PK1_S_Co_16_1	0	7	0	PK1	F	Co
PK1_S_Co_16_2	7	14	0	PK1	S	Co
PK1_S_Co_17_1	0	7	0	PK1	F	Co
PK1_S_Co_17_2	7	14	0	PK1	S	Co
PK1_S_Co_18_1	0	7	0	PK1	F	Co
PK1_S_Co_18_2	7	14	0	PK1	S	Co
PK1_S_Co_19_1	0	7	0	PK1	F	Co
PK1_S_Co_19_2	7	14	0	PK1	S	Co
PK1_S_Co_20_1	0	7	0	PK1	F	Co
PK1_S_Co_20_2	7	14	0	PK1	S	Co
PK1_F_EC_1_1	0	3	1	PK1	F	EC
PK1_F_EC_2_1	0	4	1	PK1	F	EC
PK1_F_EC_3_1	0	7	0	PK1	F	EC
PK1_F_EC_3_2	7	9	0	PK1	F	EC
PK1_F_EC_4_1	0	7	0	PK1	F	EC
PK1_F_EC_4_2	7	9	0	PK1	F	EC
PK1_F_EC_5_1	0	7	0	PK1	F	EC
PK1_F_EC_5_2	7	9	0	PK1	F	EC
PK1_F_EC_6_1	0	7	0	PK1	F	EC
PK1_F_EC_6_2	7	14	0	PK1	F	EC
PK1_F_EC_7_1	0	7	0	PK1	F	EC
PK1_F_EC_7_2	7	14	0	PK1	F	EC
PK1_F_EC_8_1	0	7	0	PK1	F	EC
PK1_F_EC_8_2	7	14	0	PK1	F	EC
PK1_F_EC_9_1	0	7	0	PK1	F	EC
PK1_F_EC_9_2	7	14	0	PK1	F	EC
PK1_F_EC_10_1	0	7	0	PK1	F	EC
PK1_F_EC_10_2	7	14	0	PK1	F	EC
PK1_F_EC_11_1	0	7	0	PK1	F	EC
PK1_F_EC_11_2	7	14	0	PK1	F	EC
PK1_F_EC_12_1	0	7	0	PK1	F	EC
PK1_F_EC_12_2	7	14	0	PK1	F	EC
PK1_F_EC_13_1	0	7	0	PK1	F	EC
PK1_F_EC_13_2	7	14	0	PK1	F	EC
PK1_F_EC_14_1	0	7	0	PK1	F	EC
PK1_F_EC_14_2	7	14	0	PK1	F	EC
PK1_F_EC_15_1	0	7	0	PK1	F	EC
PK1_F_EC_15_2	7	14	0	PK1	F	EC
PK1_F_EC_16_1	0	7	0	PK1	F	EC
PK1_F_EC_16_2	7	14	0	PK1	F	EC
PK1_F_EC_17_1	0	7	0	PK1	F	EC
PK1_F_EC_17_2	7	14	0	PK1	F	EC
PK1_F_EC_18_1	0	7	0	PK1	F	EC
PK1_F_EC_18_2	7	14	0	PK1	F	EC
PK1_F_EC_19_1	0	7	0	PK1	F	EC
PK1_F_EC_19_2	7	14	0	PK1	F	EC
PK1_F_EC_20_1	0	7	0	PK1	F	EC
PK1_F_EC_20_2	7	14	0	PK1	F	EC
PK1_F_EC_21_1	0	7	0	PK1	F	EC
PK1_F_EC_21_2	7	14	0	PK1	F	EC
PK1_S_EC_1_1	0	2	1	PK1	F	EC
PK1_S_EC_2_1	0	3	1	PK1	F	EC
PK1_S_EC_3_1	0	4	1	PK1	F	EC
PK1_S_EC_4_1	0	7	1	PK1	F	EC
PK1_S_EC_5_1	0	7	0	PK1	F	EC
PK1_S_EC_5_2	7	9	1	PK1	S	EC
PK1_S_EC_6_1	0	7	0	PK1	F	EC
PK1_S_EC_6_2	7	9	0	PK1	S	EC
PK1_S_EC_7_1	0	7	0	PK1	F	EC
PK1_S_EC_7_2	7	9	0	PK1	S	EC
PK1_S_EC_8_1	0	7	0	PK1	F	EC
PK1_S_EC_8_2	7	9	0	PK1	S	EC
PK1_S_EC_9_1	0	7	0	PK1	F	EC
PK1_S_EC_9_2	7	10	1	PK1	S	EC
PK1_S_EC_10_1	0	7	0	PK1	F	EC
PK1_S_EC_10_2	7	11	1	PK1	S	EC
PK1_S_EC_11_1	0	7	0	PK1	F	EC
PK1_S_EC_11_2	7	13	1	PK1	S	EC
PK1_S_EC_12_1	0	7	0	PK1	F	EC
PK1_S_EC_12_2	7	14	1	PK1	S	EC
PK1_S_EC_13_1	0	7	0	PK1	F	EC
PK1_S_EC_13_2	7	14	0	PK1	S	EC
PK1_S_EC_14_1	0	7	0	PK1	F	EC
PK1_S_EC_14_2	7	14	0	PK1	S	EC
PK1_S_EC_15_1	0	7	0	PK1	F	EC
PK1_S_EC_15_2	7	14	0	PK1	S	EC
PK1_S_EC_16_1	0	7	0	PK1	F	EC
PK1_S_EC_16_2	7	14	0	PK1	S	EC
PK1_S_EC_17_1	0	7	0	PK1	F	EC
PK1_S_EC_17_2	7	14	0	PK1	S	EC
PK1_S_EC_18_1	0	7	0	PK1	F	EC
PK1_S_EC_18_2	7	14	0	PK1	S	EC
PK1_S_EC_19_1	0	7	0	PK1	F	EC
PK1_S_EC_19_2	7	14	0	PK1	S	EC
PK1_S_EC_20_1	0	7	0	PK1	F	EC
PK1_S_EC_20_2	7	14	0	PK1	S	EC
PK1_F_SM_1_1	0	5	1	PK1	F	SM
PK1_F_SM_2_1	0	7	1	PK1	F	SM
PK1_F_SM_3_1	0	7	0	PK1	F	SM
PK1_F_SM_3_2	7	9	0	PK1	F	SM
PK1_F_SM_4_1	0	7	0	PK1	F	SM
PK1_F_SM_4_2	7	9	0	PK1	F	SM
PK1_F_SM_5_1	0	7	0	PK1	F	SM
PK1_F_SM_5_2	7	9	0	PK1	F	SM
PK1_F_SM_6_1	0	7	0	PK1	F	SM
PK1_F_SM_6_2	7	14	0	PK1	F	SM
PK1_F_SM_7_1	0	7	0	PK1	F	SM
PK1_F_SM_7_2	7	14	0	PK1	F	SM
PK1_F_SM_8_1	0	7	0	PK1	F	SM
PK1_F_SM_8_2	7	14	0	PK1	F	SM
PK1_F_SM_9_1	0	7	0	PK1	F	SM
PK1_F_SM_9_2	7	14	0	PK1	F	SM
PK1_F_SM_10_1	0	7	0	PK1	F	SM
PK1_F_SM_10_2	7	14	0	PK1	F	SM
PK1_F_SM_11_1	0	7	0	PK1	F	SM
PK1_F_SM_11_2	7	14	0	PK1	F	SM
PK1_F_SM_12_1	0	7	0	PK1	F	SM
PK1_F_SM_12_2	7	14	0	PK1	F	SM
PK1_F_SM_13_1	0	7	0	PK1	F	SM
PK1_F_SM_13_2	7	14	0	PK1	F	SM
PK1_F_SM_14_1	0	7	0	PK1	F	SM
PK1_F_SM_14_2	7	14	0	PK1	F	SM
PK1_F_SM_15_1	0	7	0	PK1	F	SM
PK1_F_SM_15_2	7	14	0	PK1	F	SM
PK1_F_SM_16_1	0	7	0	PK1	F	SM
PK1_F_SM_16_2	7	14	0	PK1	F	SM
PK1_F_SM_17_1	0	7	0	PK1	F	SM
PK1_F_SM_17_2	7	14	0	PK1	F	SM
PK1_F_SM_18_1	0	7	0	PK1	F	SM
PK1_F_SM_18_2	7	14	0	PK1	F	SM
PK1_F_SM_19_1	0	7	0	PK1	F	SM
PK1_F_SM_19_2	7	14	0	PK1	F	SM
PK1_F_SM_20_1	0	7	0	PK1	F	SM
PK1_F_SM_20_2	7	14	0	PK1	F	SM
PK1_F_SM_21_1	0	7	0	PK1	F	SM
PK1_F_SM_21_2	7	14	0	PK1	F	SM
PK1_F_SM_22_1	0	7	0	PK1	F	SM
PK1_F_SM_22_2	7	14	0	PK1	F	SM
PK1_S_SM_1_1	0	4	1	PK1	F	SM
PK1_S_SM_2_1	0	5	1	PK1	F	SM
PK1_S_SM_3_1	0	7	1	PK1	F	SM
PK1_S_SM_4_1	0	7	0	PK1	F	SM
PK1_S_SM_4_2	7	9	1	PK1	S	SM
PK1_S_SM_5_1	0	7	0	PK1	F	SM
PK1_S_SM_5_2	7	9	1	PK1	S	SM
PK1_S_SM_6_1	0	7	0	PK1	F	SM
PK1_S_SM_6_2	7	9	1	PK1	S	SM
PK1_S_SM_7_1	0	7	0	PK1	F	SM
PK1_S_SM_7_2	7	9	1	PK1	S	SM
PK1_S_SM_8_1	0	7	0	PK1	F	SM
PK1_S_SM_8_2	7	9	1	PK1	S	SM
PK1_S_SM_9_1	0	7	0	PK1	F	SM
PK1_S_SM_9_2	7	9	0	PK1	S	SM
PK1_S_SM_10_1	0	7	0	PK1	F	SM
PK1_S_SM_10_2	7	9	0	PK1	S	SM
PK1_S_SM_11_1	0	7	0	PK1	F	SM
PK1_S_SM_11_2	7	9	0	PK1	S	SM
PK1_S_SM_12_1	0	7	0	PK1	F	SM
PK1_S_SM_12_2	7	10	1	PK1	S	SM
PK1_S_SM_13_1	0	7	0	PK1	F	SM
PK1_S_SM_13_2	7	10	1	PK1	S	SM
PK1_S_SM_14_1	0	7	0	PK1	F	SM
PK1_S_SM_14_2	7	10	1	PK1	S	SM
PK1_S_SM_15_1	0	7	0	PK1	F	SM
PK1_S_SM_15_2	7	13	1	PK1	S	SM
PK1_S_SM_16_1	0	7	0	PK1	F	SM
PK1_S_SM_16_2	7	14	0	PK1	S	SM
PK1_S_SM_17_1	0	7	0	PK1	F	SM
PK1_S_SM_17_2	7	14	0	PK1	S	SM
PK1_S_SM_18_1	0	7	0	PK1	F	SM
PK1_S_SM_18_2	7	14	0	PK1	S	SM
PK1_S_SM_19_1	0	7	0	PK1	F	SM
PK1_S_SM_19_2	7	14	0	PK1	S	SM
PK1_S_SM_20_1	0	7	0	PK1	F	SM
PK1_S_SM_20_2	7	14	0	PK1	S	SM
PK1_F_PE_1_1	0	2	1	PK1	F	PE
PK1_F_PE_2_1	0	7	0	PK1	F	PE
PK1_F_PE_2_2	7	9	0	PK1	F	PE
PK1_F_PE_3_1	0	7	0	PK1	F	PE
PK1_F_PE_3_2	7	9	0	PK1	F	PE
PK1_F_PE_4_1	0	7	0	PK1	F	PE
PK1_F_PE_4_2	7	9	0	PK1	F	PE
PK1_F_PE_5_1	0	7	0	PK1	F	PE
PK1_F_PE_5_2	7	14	0	PK1	F	PE
PK1_F_PE_6_1	0	7	0	PK1	F	PE
PK1_F_PE_6_2	7	14	0	PK1	F	PE
PK1_F_PE_7_1	0	7	0	PK1	F	PE
PK1_F_PE_7_2	7	14	0	PK1	F	PE
PK1_F_PE_8_1	0	7	0	PK1	F	PE
PK1_F_PE_8_2	7	14	0	PK1	F	PE
PK1_F_PE_9_1	0	7	0	PK1	F	PE
PK1_F_PE_9_2	7	14	0	PK1	F	PE
PK1_F_PE_10_1	0	7	0	PK1	F	PE
PK1_F_PE_10_2	7	14	0	PK1	F	PE
PK1_F_PE_11_1	0	7	0	PK1	F	PE
PK1_F_PE_11_2	7	14	0	PK1	F	PE
PK1_F_PE_12_1	0	7	0	PK1	F	PE
PK1_F_PE_12_2	7	14	0	PK1	F	PE
PK1_F_PE_13_1	0	7	0	PK1	F	PE
PK1_F_PE_13_2	7	14	0	PK1	F	PE
PK1_F_PE_14_1	0	7	0	PK1	F	PE
PK1_F_PE_14_2	7	14	0	PK1	F	PE
PK1_F_PE_15_1	0	7	0	PK1	F	PE
PK1_F_PE_15_2	7	14	0	PK1	F	PE
PK1_F_PE_16_1	0	7	0	PK1	F	PE
PK1_F_PE_16_2	7	14	0	PK1	F	PE
PK1_F_PE_17_1	0	7	0	PK1	F	PE
PK1_F_PE_17_2	7	14	0	PK1	F	PE
PK1_F_PE_18_1	0	7	0	PK1	F	PE
PK1_F_PE_18_2	7	14	0	PK1	F	PE
PK1_F_PE_19_1	0	7	0	PK1	F	PE
PK1_F_PE_19_2	7	14	0	PK1	F	PE
PK1_F_PE_20_1	0	7	0	PK1	F	PE
PK1_F_PE_20_2	7	14	0	PK1	F	PE
PK1_F_PE_21_1	0	7	0	PK1	F	PE
PK1_F_PE_21_2	7	14	0	PK1	F	PE
PK1_S_PE_1_1	0	2	1	PK1	F	PE
PK1_S_PE_2_1	0	3	1	PK1	F	PE
PK1_S_PE_3_1	0	3	1	PK1	F	PE
PK1_S_PE_4_1	0	5	1	PK1	F	PE
PK1_S_PE_5_1	0	6	1	PK1	F	PE
PK1_S_PE_6_1	0	7	0	PK1	F	PE
PK1_S_PE_6_2	7	9	1	PK1	S	PE
PK1_S_PE_7_1	0	7	0	PK1	F	PE
PK1_S_PE_7_2	7	9	0	PK1	S	PE
PK1_S_PE_8_1	0	7	0	PK1	F	PE
PK1_S_PE_8_2	7	9	0	PK1	S	PE
PK1_S_PE_9_1	0	7	0	PK1	F	PE
PK1_S_PE_9_2	7	9	0	PK1	S	PE
PK1_S_PE_10_1	0	7	0	PK1	F	PE
PK1_S_PE_10_2	7	10	1	PK1	S	PE
PK1_S_PE_11_1	0	7	0	PK1	F	PE
PK1_S_PE_11_2	7	11	1	PK1	S	PE
PK1_S_PE_12_1	0	7	0	PK1	F	PE
PK1_S_PE_12_2	7	14	0	PK1	S	PE
PK1_S_PE_13_1	0	7	0	PK1	F	PE
PK1_S_PE_13_2	7	14	0	PK1	S	PE
PK1_S_PE_14_1	0	7	0	PK1	F	PE
PK1_S_PE_14_2	7	14	0	PK1	S	PE
PK1_S_PE_15_1	0	7	0	PK1	F	PE
PK1_S_PE_15_2	7	14	0	PK1	S	PE
PK1_S_PE_16_1	0	7	0	PK1	F	PE
PK1_S_PE_16_2	7	14	0	PK1	S	PE
PK1_S_PE_17_1	0	7	0	PK1	F	PE
PK1_S_PE_17_2	7	14	0	PK1	S	PE
PK1_S_PE_18_1	0	7	0	PK1	F	PE
PK1_S_PE_18_2	7	14	0	PK1	S	PE
PK1_S_PE_19_1	0	7	0	PK1	F	PE
PK1_S_PE_19_2	7	14	0	PK1	S	PE
PK3_F_Co_1_1	0	3	1	PK3	F	Co
PK3_F_Co_2_1	0	5	1	PK3	F	Co
PK3_F_Co_3_1	0	5	1	PK3	F	Co
PK3_F_Co_4_1	0	7	0	PK3	F	Co
PK3_F_Co_4_2	7	9	0	PK3	F	Co
PK3_F_Co_5_1	0	7	0	PK3	F	Co
PK3_F_Co_5_2	7	9	0	PK3	F	Co
PK3_F_Co_6_1	0	7	0	PK3	F	Co
PK3_F_Co_6_2	7	9	0	PK3	F	Co
PK3_F_Co_7_1	0	7	0	PK3	F	Co
PK3_F_Co_7_2	7	12	1	PK3	F	Co
PK3_F_Co_8_1	0	7	0	PK3	F	Co
PK3_F_Co_8_2	7	12	1	PK3	F	Co
PK3_F_Co_9_1	0	7	0	PK3	F	Co
PK3_F_Co_9_2	7	14	0	PK3	F	Co
PK3_F_Co_10_1	0	7	0	PK3	F	Co
PK3_F_Co_10_2	7	14	0	PK3	F	Co
PK3_F_Co_11_1	0	7	0	PK3	F	Co
PK3_F_Co_11_2	7	14	0	PK3	F	Co
PK3_F_Co_12_1	0	7	0	PK3	F	Co
PK3_F_Co_12_2	7	14	0	PK3	F	Co
PK3_F_Co_13_1	0	7	0	PK3	F	Co
PK3_F_Co_13_2	7	14	0	PK3	F	Co
PK3_F_Co_14_1	0	7	0	PK3	F	Co
PK3_F_Co_14_2	7	14	0	PK3	F	Co
PK3_F_Co_15_1	0	7	0	PK3	F	Co
PK3_F_Co_15_2	7	14	0	PK3	F	Co
PK3_F_Co_16_1	0	7	0	PK3	F	Co
PK3_F_Co_16_2	7	14	0	PK3	F	Co
PK3_F_Co_17_1	0	7	0	PK3	F	Co
PK3_F_Co_17_2	7	14	0	PK3	F	Co
PK3_F_Co_18_1	0	7	0	PK3	F	Co
PK3_F_Co_18_2	7	14	0	PK3	F	Co
PK3_F_Co_19_1	0	7	0	PK3	F	Co
PK3_F_Co_19_2	7	14	0	PK3	F	Co
PK3_F_Co_20_1	0	7	0	PK3	F	Co
PK3_F_Co_20_2	7	14	0	PK3	F	Co
PK3_S_Co_1_1	0	4	1	PK3	F	Co
PK3_S_Co_2_1	0	5	1	PK3	F	Co
PK3_S_Co_3_1	0	6	1	PK3	F	Co
PK3_S_Co_4_1	0	7	0	PK3	F	Co
PK3_S_Co_4_2	7	8	1	PK3	S	Co
PK3_S_Co_5_1	0	7	0	PK3	F	Co
PK3_S_Co_5_2	7	9	1	PK3	S	Co
PK3_S_Co_6_1	0	7	0	PK3	F	Co
PK3_S_Co_6_2	7	9	1	PK3	S	Co
PK3_S_Co_7_1	0	7	0	PK3	F	Co
PK3_S_Co_7_2	7	9	1	PK3	S	Co
PK3_S_Co_8_1	0	7	0	PK3	F	Co
PK3_S_Co_8_2	7	9	1	PK3	S	Co
PK3_S_Co_9_1	0	7	0	PK3	F	Co
PK3_S_Co_9_2	7	9	1	PK3	S	Co
PK3_S_Co_10_1	0	7	0	PK3	F	Co
PK3_S_Co_10_2	7	9	1	PK3	S	Co
PK3_S_Co_11_1	0	7	0	PK3	F	Co
PK3_S_Co_11_2	7	9	0	PK3	S	Co
PK3_S_Co_12_1	0	7	0	PK3	F	Co
PK3_S_Co_12_2	7	9	0	PK3	S	Co
PK3_S_Co_13_1	0	7	0	PK3	F	Co
PK3_S_Co_13_2	7	9	0	PK3	S	Co
PK3_S_Co_14_1	0	7	0	PK3	F	Co
PK3_S_Co_14_2	7	10	1	PK3	S	Co
PK3_S_Co_15_1	0	7	0	PK3	F	Co
PK3_S_Co_15_2	7	11	1	PK3	S	Co
PK3_S_Co_16_1	0	7	0	PK3	F	Co
PK3_S_Co_16_2	7	11	1	PK3	S	Co
PK3_S_Co_17_1	0	7	0	PK3	F	Co
PK3_S_Co_17_2	7	12	1	PK3	S	Co
PK3_S_Co_18_1	0	7	0	PK3	F	Co
PK3_S_Co_18_2	7	13	1	PK3	S	Co
PK3_S_Co_19_1	0	7	0	PK3	F	Co
PK3_S_Co_19_2	7	13	1	PK3	S	Co
PK3_S_Co_20_1	0	7	0	PK3	F	Co
PK3_S_Co_20_2	7	14	0	PK3	S	Co
PK3_S_Co_21_1	0	7	0	PK3	F	Co
PK3_S_Co_21_2	7	14	0	PK3	S	Co
PK3_F_EC_1_1	0	6	1	PK3	F	EC
PK3_F_EC_2_1	0	6	1	PK3	F	EC
PK3_F_EC_3_1	0	7	0	PK3	F	EC
PK3_F_EC_3_2	7	9	1	PK3	F	EC
PK3_F_EC_4_1	0	7	0	PK3	F	EC
PK3_F_EC_4_2	7	9	1	PK3	F	EC
PK3_F_EC_5_1	0	7	0	PK3	F	EC
PK3_F_EC_5_2	7	9	0	PK3	F	EC
PK3_F_EC_6_1	0	7	0	PK3	F	EC
PK3_F_EC_6_2	7	9	0	PK3	F	EC
PK3_F_EC_7_1	0	7	0	PK3	F	EC
PK3_F_EC_7_2	7	9	0	PK3	F	EC
PK3_F_EC_8_1	0	7	0	PK3	F	EC
PK3_F_EC_8_2	7	12	1	PK3	F	EC
PK3_F_EC_9_1	0	7	0	PK3	F	EC
PK3_F_EC_9_2	7	12	1	PK3	F	EC
PK3_F_EC_10_1	0	7	0	PK3	F	EC
PK3_F_EC_10_2	7	14	1	PK3	F	EC
PK3_F_EC_11_1	0	7	0	PK3	F	EC
PK3_F_EC_11_2	7	14	0	PK3	F	EC
PK3_F_EC_12_1	0	7	0	PK3	F	EC
PK3_F_EC_12_2	7	14	0	PK3	F	EC
PK3_F_EC_13_1	0	7	0	PK3	F	EC
PK3_F_EC_13_2	7	14	0	PK3	F	EC
PK3_F_EC_14_1	0	7	0	PK3	F	EC
PK3_F_EC_14_2	7	14	0	PK3	F	EC
PK3_F_EC_15_1	0	7	0	PK3	F	EC
PK3_F_EC_15_2	7	14	0	PK3	F	EC
PK3_F_EC_16_1	0	7	0	PK3	F	EC
PK3_F_EC_16_2	7	14	0	PK3	F	EC
PK3_F_EC_17_1	0	7	0	PK3	F	EC
PK3_F_EC_17_2	7	14	0	PK3	F	EC
PK3_F_EC_18_1	0	7	0	PK3	F	EC
PK3_F_EC_18_2	7	14	0	PK3	F	EC
PK3_F_EC_19_1	0	7	0	PK3	F	EC
PK3_F_EC_19_2	7	14	0	PK3	F	EC
PK3_F_EC_20_1	0	7	0	PK3	F	EC
PK3_F_EC_20_2	7	14	0	PK3	F	EC
PK3_S_EC_1_1	0	7	0	PK3	F	EC
PK3_S_EC_1_2	7	8	1	PK3	S	EC
PK3_S_EC_2_1	0	7	0	PK3	F	EC
PK3_S_EC_2_2	7	9	1	PK3	S	EC
PK3_S_EC_3_1	0	7	0	PK3	F	EC
PK3_S_EC_3_2	7	9	0	PK3	S	EC
PK3_S_EC_4_1	0	7	0	PK3	F	EC
PK3_S_EC_4_2	7	9	0	PK3	S	EC
PK3_S_EC_5_1	0	7	0	PK3	F	EC
PK3_S_EC_5_2	7	9	0	PK3	S	EC
PK3_S_EC_6_1	0	7	0	PK3	F	EC
PK3_S_EC_6_2	7	10	1	PK3	S	EC
PK3_S_EC_7_1	0	7	0	PK3	F	EC
PK3_S_EC_7_2	7	10	1	PK3	S	EC
PK3_S_EC_8_1	0	7	0	PK3	F	EC
PK3_S_EC_8_2	7	10	1	PK3	S	EC
PK3_S_EC_9_1	0	7	0	PK3	F	EC
PK3_S_EC_9_2	7	11	1	PK3	S	EC
PK3_S_EC_10_1	0	7	0	PK3	F	EC
PK3_S_EC_10_2	7	13	1	PK3	S	EC
PK3_S_EC_11_1	0	7	0	PK3	F	EC
PK3_S_EC_11_2	7	14	0	PK3	S	EC
PK3_S_EC_12_1	0	7	0	PK3	F	EC
PK3_S_EC_12_2	7	14	0	PK3	S	EC
PK3_S_EC_13_1	0	7	0	PK3	F	EC
PK3_S_EC_13_2	7	14	0	PK3	S	EC
PK3_S_EC_14_1	0	7	0	PK3	F	EC
PK3_S_EC_14_2	7	14	0	PK3	S	EC
PK3_S_EC_15_1	0	7	0	PK3	F	EC
PK3_S_EC_15_2	7	14	0	PK3	S	EC
PK3_S_EC_16_1	0	7	0	PK3	F	EC
PK3_S_EC_16_2	7	14	0	PK3	S	EC
PK3_S_EC_17_1	0	7	0	PK3	F	EC
PK3_S_EC_17_2	7	14	0	PK3	S	EC
PK3_S_EC_18_1	0	7	0	PK3	F	EC
PK3_S_EC_18_2	7	14	0	PK3	S	EC
PK3_S_EC_19_1	0	7	0	PK3	F	EC
PK3_S_EC_19_2	7	14	0	PK3	S	EC
PK3_S_EC_20_1	0	7	0	PK3	F	EC
PK3_S_EC_20_2	7	14	0	PK3	S	EC
PK3_F_SM_1_1	0	7	0	PK3	F	SM
PK3_F_SM_1_2	7	8	1	PK3	F	SM
PK3_F_SM_2_1	0	7	0	PK3	F	SM
PK3_F_SM_2_2	7	9	1	PK3	F	SM
PK3_F_SM_3_1	0	7	0	PK3	F	SM
PK3_F_SM_3_2	7	9	0	PK3	F	SM
PK3_F_SM_4_1	0	7	0	PK3	F	SM
PK3_F_SM_4_2	7	9	0	PK3	F	SM
PK3_F_SM_5_1	0	7	0	PK3	F	SM
PK3_F_SM_5_2	7	9	0	PK3	F	SM
PK3_F_SM_6_1	0	7	0	PK3	F	SM
PK3_F_SM_6_2	7	14	0	PK3	F	SM
PK3_F_SM_7_1	0	7	0	PK3	F	SM
PK3_F_SM_7_2	7	14	0	PK3	F	SM
PK3_F_SM_8_1	0	7	0	PK3	F	SM
PK3_F_SM_8_2	7	14	0	PK3	F	SM
PK3_F_SM_9_1	0	7	0	PK3	F	SM
PK3_F_SM_9_2	7	14	0	PK3	F	SM
PK3_F_SM_10_1	0	7	0	PK3	F	SM
PK3_F_SM_10_2	7	14	0	PK3	F	SM
PK3_F_SM_11_1	0	7	0	PK3	F	SM
PK3_F_SM_11_2	7	14	0	PK3	F	SM
PK3_F_SM_12_1	0	7	0	PK3	F	SM
PK3_F_SM_12_2	7	14	0	PK3	F	SM
PK3_F_SM_13_1	0	7	0	PK3	F	SM
PK3_F_SM_13_2	7	14	0	PK3	F	SM
PK3_F_SM_14_1	0	7	0	PK3	F	SM
PK3_F_SM_14_2	7	14	0	PK3	F	SM
PK3_F_SM_15_1	0	7	0	PK3	F	SM
PK3_F_SM_15_2	7	14	0	PK3	F	SM
PK3_F_SM_16_1	0	7	0	PK3	F	SM
PK3_F_SM_16_2	7	14	0	PK3	F	SM
PK3_F_SM_17_1	0	7	0	PK3	F	SM
PK3_F_SM_17_2	7	14	0	PK3	F	SM
PK3_F_SM_18_1	0	7	0	PK3	F	SM
PK3_F_SM_18_2	7	14	0	PK3	F	SM
PK3_F_SM_19_1	0	7	0	PK3	F	SM
PK3_F_SM_19_2	7	14	0	PK3	F	SM
PK3_S_SM_1_1	0	2	1	PK3	F	SM
PK3_S_SM_2_1	0	6	1	PK3	F	SM
PK3_S_SM_3_1	0	7	0	PK3	F	SM
PK3_S_SM_3_2	7	8	1	PK3	S	SM
PK3_S_SM_4_1	0	7	0	PK3	F	SM
PK3_S_SM_4_2	7	8	1	PK3	S	SM
PK3_S_SM_5_1	0	7	0	PK3	F	SM
PK3_S_SM_5_2	7	9	1	PK3	S	SM
PK3_S_SM_6_1	0	7	0	PK3	F	SM
PK3_S_SM_6_2	7	9	1	PK3	S	SM
PK3_S_SM_7_1	0	7	0	PK3	F	SM
PK3_S_SM_7_2	7	9	0	PK3	S	SM
PK3_S_SM_8_1	0	7	0	PK3	F	SM
PK3_S_SM_8_2	7	9	0	PK3	S	SM
PK3_S_SM_9_1	0	7	0	PK3	F	SM
PK3_S_SM_9_2	7	9	0	PK3	S	SM
PK3_S_SM_10_1	0	7	0	PK3	F	SM
PK3_S_SM_10_2	7	10	1	PK3	S	SM
PK3_S_SM_11_1	0	7	0	PK3	F	SM
PK3_S_SM_11_2	7	10	1	PK3	S	SM
PK3_S_SM_12_1	0	7	0	PK3	F	SM
PK3_S_SM_12_2	7	10	1	PK3	S	SM
PK3_S_SM_13_1	0	7	0	PK3	F	SM
PK3_S_SM_13_2	7	11	1	PK3	S	SM
PK3_S_SM_14_1	0	7	0	PK3	F	SM
PK3_S_SM_14_2	7	12	1	PK3	S	SM
PK3_S_SM_15_1	0	7	0	PK3	F	SM
PK3_S_SM_15_2	7	12	1	PK3	S	SM
PK3_S_SM_16_1	0	7	0	PK3	F	SM
PK3_S_SM_16_2	7	13	1	PK3	S	SM
PK3_S_SM_17_1	0	7	0	PK3	F	SM
PK3_S_SM_17_2	7	14	1	PK3	S	SM
PK3_S_SM_18_1	0	7	0	PK3	F	SM
PK3_S_SM_18_2	7	14	0	PK3	S	SM
PK3_S_SM_19_1	0	7	0	PK3	F	SM
PK3_S_SM_19_2	7	14	0	PK3	S	SM
PK3_S_SM_20_1	0	7	0	PK3	F	SM
PK3_S_SM_20_2	7	14	0	PK3	S	SM
PK3_F_PE_1_1	0	4	1	PK3	F	PE
PK3_F_PE_2_1	0	5	1	PK3	F	PE
PK3_F_PE_3_1	0	5	1	PK3	F	PE
PK3_F_PE_4_1	0	7	1	PK3	F	PE
PK3_F_PE_5_1	0	7	0	PK3	F	PE
PK3_F_PE_5_2	7	8	1	PK3	F	PE
PK3_F_PE_6_1	0	7	0	PK3	F	PE
PK3_F_PE_6_2	7	8	1	PK3	F	PE
PK3_F_PE_7_1	0	7	0	PK3	F	PE
PK3_F_PE_7_2	7	9	1	PK3	F	PE
PK3_F_PE_8_1	0	7	0	PK3	F	PE
PK3_F_PE_8_2	7	9	0	PK3	F	PE
PK3_F_PE_9_1	0	7	0	PK3	F	PE
PK3_F_PE_9_2	7	9	0	PK3	F	PE
PK3_F_PE_10_1	0	7	0	PK3	F	PE
PK3_F_PE_10_2	7	9	0	PK3	F	PE
PK3_F_PE_11_1	0	7	0	PK3	F	PE
PK3_F_PE_11_2	7	14	0	PK3	F	PE
PK3_F_PE_12_1	0	7	0	PK3	F	PE
PK3_F_PE_12_2	7	14	0	PK3	F	PE
PK3_F_PE_13_1	0	7	0	PK3	F	PE
PK3_F_PE_13_2	7	14	0	PK3	F	PE
PK3_F_PE_14_1	0	7	0	PK3	F	PE
PK3_F_PE_14_2	7	14	0	PK3	F	PE
PK3_F_PE_15_1	0	7	0	PK3	F	PE
PK3_F_PE_15_2	7	14	0	PK3	F	PE
PK3_F_PE_16_1	0	7	0	PK3	F	PE
PK3_F_PE_16_2	7	14	0	PK3	F	PE
PK3_F_PE_17_1	0	7	0	PK3	F	PE
PK3_F_PE_17_2	7	14	0	PK3	F	PE
PK3_F_PE_18_1	0	7	0	PK3	F	PE
PK3_F_PE_18_2	7	14	0	PK3	F	PE
PK3_F_PE_19_1	0	7	0	PK3	F	PE
PK3_F_PE_19_2	7	14	0	PK3	F	PE
PK3_F_PE_20_1	0	7	0	PK3	F	PE
PK3_F_PE_20_2	7	14	0	PK3	F	PE
PK3_F_PE_21_1	0	7	0	PK3	F	PE
PK3_F_PE_21_2	7	14	0	PK3	F	PE
PK3_F_PE_22_1	0	7	0	PK3	F	PE
PK3_F_PE_22_2	7	14	0	PK3	F	PE
PK3_F_PE_23_1	0	7	0	PK3	F	PE
PK3_F_PE_23_2	7	14	0	PK3	F	PE
PK3_F_PE_24_1	0	7	0	PK3	F	PE
PK3_F_PE_24_2	7	14	0	PK3	F	PE
PK3_S_PE_1_1	0	4	1	PK3	F	PE
PK3_S_PE_2_1	0	7	1	PK3	F	PE
PK3_S_PE_3_1	0	7	0	PK3	F	PE
PK3_S_PE_3_2	7	9	1	PK3	S	PE
PK3_S_PE_4_1	0	7	0	PK3	F	PE
PK3_S_PE_4_2	7	9	1	PK3	S	PE
PK3_S_PE_5_1	0	7	0	PK3	F	PE
PK3_S_PE_5_2	7	9	1	PK3	S	PE
PK3_S_PE_6_1	0	7	0	PK3	F	PE
PK3_S_PE_6_2	7	9	1	PK3	S	PE
PK3_S_PE_7_1	0	7	0	PK3	F	PE
PK3_S_PE_7_2	7	9	1	PK3	S	PE
PK3_S_PE_8_1	0	7	0	PK3	F	PE
PK3_S_PE_8_2	7	9	0	PK3	S	PE
PK3_S_PE_9_1	0	7	0	PK3	F	PE
PK3_S_PE_9_2	7	9	0	PK3	S	PE
PK3_S_PE_10_1	0	7	0	PK3	F	PE
PK3_S_PE_10_2	7	9	0	PK3	S	PE
PK3_S_PE_11_1	0	7	0	PK3	F	PE
PK3_S_PE_11_2	7	10	1	PK3	S	PE
PK3_S_PE_12_1	0	7	0	PK3	F	PE
PK3_S_PE_12_2	7	13	1	PK3	S	PE
PK3_S_PE_13_1	0	7	0	PK3	F	PE
PK3_S_PE_13_2	7	14	0	PK3	S	PE
PK3_S_PE_14_1	0	7	0	PK3	F	PE
PK3_S_PE_14_2	7	14	0	PK3	S	PE
PK3_S_PE_15_1	0	7	0	PK3	F	PE
PK3_S_PE_15_2	7	14	0	PK3	S	PE
PK3_S_PE_16_1	0	7	0	PK3	F	PE
PK3_S_PE_16_2	7	14	0	PK3	S	PE
PK3_S_PE_17_1	0	7	0	PK3	F	PE
PK3_S_PE_17_2	7	14	0	PK3	S	PE
PK3_S_PE_18_1	0	7	0	PK3	F	PE
PK3_S_PE_18_2	7	14	0	PK3	S	PE
PK3_S_PE_19_1	0	7	0	PK3	F	PE
PK3_S_PE_19_2	7	14	0	PK3	S	PE
PK3_S_PE_20_1	0	7	0	PK3	F	PE
PK3_S_PE_20_2	7	14	0	PK3	S	PE
PK3_S_PE_21_1	0	7	0	PK3	F	PE
PK3_S_PE_21_2	7	14	0	PK3	S	PE
PK3_S_PE_22_1	0	7	0	PK3	F	PE
PK3_S_PE_22_2	7	14	0	PK3	S	PE
PK4a_F_Co_1_1	0	2	1	PK4a	F	Co
PK4a_F_Co_2_1	0	5	1	PK4a	F	Co
PK4a_F_Co_3_1	0	6	1	PK4a	F	Co
PK4a_F_Co_4_1	0	7	0	PK4a	F	Co
PK4a_F_Co_4_2	7	8	1	PK4a	F	Co
PK4a_F_Co_5_1	0	7	0	PK4a	F	Co
PK4a_F_Co_5_2	7	9	0	PK4a	F	Co
PK4a_F_Co_6_1	0	7	0	PK4a	F	Co
PK4a_F_Co_6_2	7	9	0	PK4a	F	Co
PK4a_F_Co_7_1	0	7	0	PK4a	F	Co
PK4a_F_Co_7_2	7	9	0	PK4a	F	Co
PK4a_F_Co_8_1	0	7	0	PK4a	F	Co
PK4a_F_Co_8_2	7	14	1	PK4a	F	Co
PK4a_F_Co_9_1	0	7	0	PK4a	F	Co
PK4a_F_Co_9_2	7	14	1	PK4a	F	Co
PK4a_F_Co_10_1	0	7	0	PK4a	F	Co
PK4a_F_Co_10_2	7	14	0	PK4a	F	Co
PK4a_F_Co_11_1	0	7	0	PK4a	F	Co
PK4a_F_Co_11_2	7	14	0	PK4a	F	Co
PK4a_F_Co_12_1	0	7	0	PK4a	F	Co
PK4a_F_Co_12_2	7	14	0	PK4a	F	Co
PK4a_F_Co_13_1	0	7	0	PK4a	F	Co
PK4a_F_Co_13_2	7	14	0	PK4a	F	Co
PK4a_F_Co_14_1	0	7	0	PK4a	F	Co
PK4a_F_Co_14_2	7	14	0	PK4a	F	Co
PK4a_F_Co_15_1	0	7	0	PK4a	F	Co
PK4a_F_Co_15_2	7	14	0	PK4a	F	Co
PK4a_F_Co_16_1	0	7	0	PK4a	F	Co
PK4a_F_Co_16_2	7	14	0	PK4a	F	Co
PK4a_F_Co_17_1	0	7	0	PK4a	F	Co
PK4a_F_Co_17_2	7	14	0	PK4a	F	Co
PK4a_F_Co_18_1	0	7	0	PK4a	F	Co
PK4a_F_Co_18_2	7	14	0	PK4a	F	Co
PK4a_F_Co_19_1	0	7	0	PK4a	F	Co
PK4a_F_Co_19_2	7	14	0	PK4a	F	Co
PK4a_S_Co_1_1	0	1	1	PK4a	F	Co
PK4a_S_Co_2_1	0	4	1	PK4a	F	Co
PK4a_S_Co_3_1	0	5	1	PK4a	F	Co
PK4a_S_Co_4_1	0	5	1	PK4a	F	Co
PK4a_S_Co_5_1	0	7	0	PK4a	F	Co
PK4a_S_Co_5_2	7	8	1	PK4a	S	Co
PK4a_S_Co_6_1	0	7	0	PK4a	F	Co
PK4a_S_Co_6_2	7	9	1	PK4a	S	Co
PK4a_S_Co_7_1	0	7	0	PK4a	F	Co
PK4a_S_Co_7_2	7	9	1	PK4a	S	Co
PK4a_S_Co_8_1	0	7	0	PK4a	F	Co
PK4a_S_Co_8_2	7	9	1	PK4a	S	Co
PK4a_S_Co_9_1	0	7	0	PK4a	F	Co
PK4a_S_Co_9_2	7	9	1	PK4a	S	Co
PK4a_S_Co_10_1	0	7	0	PK4a	F	Co
PK4a_S_Co_10_2	7	9	0	PK4a	S	Co
PK4a_S_Co_11_1	0	7	0	PK4a	F	Co
PK4a_S_Co_11_2	7	9	0	PK4a	S	Co
PK4a_S_Co_12_1	0	7	0	PK4a	F	Co
PK4a_S_Co_12_2	7	9	0	PK4a	S	Co
PK4a_S_Co_13_1	0	7	0	PK4a	F	Co
PK4a_S_Co_13_2	7	10	1	PK4a	S	Co
PK4a_S_Co_14_1	0	7	0	PK4a	F	Co
PK4a_S_Co_14_2	7	10	1	PK4a	S	Co
PK4a_S_Co_15_1	0	7	0	PK4a	F	Co
PK4a_S_Co_15_2	7	12	1	PK4a	S	Co
PK4a_S_Co_16_1	0	7	0	PK4a	F	Co
PK4a_S_Co_16_2	7	13	1	PK4a	S	Co
PK4a_S_Co_17_1	0	7	0	PK4a	F	Co
PK4a_S_Co_17_2	7	14	1	PK4a	S	Co
PK4a_S_Co_18_1	0	7	0	PK4a	F	Co
PK4a_S_Co_18_2	7	14	0	PK4a	S	Co
PK4a_S_Co_19_1	0	7	0	PK4a	F	Co
PK4a_S_Co_19_2	7	14	0	PK4a	S	Co
PK4a_S_Co_20_1	0	7	0	PK4a	F	Co
PK4a_S_Co_20_2	7	14	0	PK4a	S	Co
PK4a_F_EC_1_1	0	7	0	PK4a	F	EC
PK4a_F_EC_1_2	7	9	1	PK4a	F	EC
PK4a_F_EC_2_1	0	7	0	PK4a	F	EC
PK4a_F_EC_2_2	7	9	0	PK4a	F	EC
PK4a_F_EC_3_1	0	7	0	PK4a	F	EC
PK4a_F_EC_3_2	7	9	0	PK4a	F	EC
PK4a_F_EC_4_1	0	7	0	PK4a	F	EC
PK4a_F_EC_4_2	7	9	0	PK4a	F	EC
PK4a_F_EC_5_1	0	7	0	PK4a	F	EC
PK4a_F_EC_5_2	7	14	0	PK4a	F	EC
PK4a_F_EC_6_1	0	7	0	PK4a	F	EC
PK4a_F_EC_6_2	7	14	0	PK4a	F	EC
PK4a_F_EC_7_1	0	7	0	PK4a	F	EC
PK4a_F_EC_7_2	7	14	0	PK4a	F	EC
PK4a_F_EC_8_1	0	7	0	PK4a	F	EC
PK4a_F_EC_8_2	7	14	0	PK4a	F	EC
PK4a_F_EC_9_1	0	7	0	PK4a	F	EC
PK4a_F_EC_9_2	7	14	0	PK4a	F	EC
PK4a_F_EC_10_1	0	7	0	PK4a	F	EC
PK4a_F_EC_10_2	7	14	0	PK4a	F	EC
PK4a_F_EC_11_1	0	7	0	PK4a	F	EC
PK4a_F_EC_11_2	7	14	0	PK4a	F	EC
PK4a_F_EC_12_1	0	7	0	PK4a	F	EC
PK4a_F_EC_12_2	7	14	0	PK4a	F	EC
PK4a_F_EC_13_1	0	7	0	PK4a	F	EC
PK4a_F_EC_13_2	7	14	0	PK4a	F	EC
PK4a_F_EC_14_1	0	7	0	PK4a	F	EC
PK4a_F_EC_14_2	7	14	0	PK4a	F	EC
PK4a_F_EC_15_1	0	7	0	PK4a	F	EC
PK4a_F_EC_15_2	7	14	0	PK4a	F	EC
PK4a_F_EC_16_1	0	7	0	PK4a	F	EC
PK4a_F_EC_16_2	7	14	0	PK4a	F	EC
PK4a_F_EC_17_1	0	7	0	PK4a	F	EC
PK4a_F_EC_17_2	7	14	0	PK4a	F	EC
PK4a_F_EC_18_1	0	7	0	PK4a	F	EC
PK4a_F_EC_18_2	7	14	0	PK4a	F	EC
PK4a_F_EC_19_1	0	7	0	PK4a	F	EC
PK4a_F_EC_19_2	7	14	0	PK4a	F	EC
PK4a_S_EC_1_1	0	3	1	PK4a	F	EC
PK4a_S_EC_2_1	0	7	0	PK4a	F	EC
PK4a_S_EC_2_2	7	9	1	PK4a	S	EC
PK4a_S_EC_3_1	0	7	0	PK4a	F	EC
PK4a_S_EC_3_2	7	9	1	PK4a	S	EC
PK4a_S_EC_4_1	0	7	0	PK4a	F	EC
PK4a_S_EC_4_2	7	9	1	PK4a	S	EC
PK4a_S_EC_5_1	0	7	0	PK4a	F	EC
PK4a_S_EC_5_2	7	9	1	PK4a	S	EC
PK4a_S_EC_6_1	0	7	0	PK4a	F	EC
PK4a_S_EC_6_2	7	9	0	PK4a	S	EC
PK4a_S_EC_7_1	0	7	0	PK4a	F	EC
PK4a_S_EC_7_2	7	9	0	PK4a	S	EC
PK4a_S_EC_8_1	0	7	0	PK4a	F	EC
PK4a_S_EC_8_2	7	9	0	PK4a	S	EC
PK4a_S_EC_9_1	0	7	0	PK4a	F	EC
PK4a_S_EC_9_2	7	10	1	PK4a	S	EC
PK4a_S_EC_10_1	0	7	0	PK4a	F	EC
PK4a_S_EC_10_2	7	13	1	PK4a	S	EC
PK4a_S_EC_11_1	0	7	0	PK4a	F	EC
PK4a_S_EC_11_2	7	13	1	PK4a	S	EC
PK4a_S_EC_12_1	0	7	0	PK4a	F	EC
PK4a_S_EC_12_2	7	14	1	PK4a	S	EC
PK4a_S_EC_13_1	0	7	0	PK4a	F	EC
PK4a_S_EC_13_2	7	14	1	PK4a	S	EC
PK4a_S_EC_14_1	0	7	0	PK4a	F	EC
PK4a_S_EC_14_2	7	14	0	PK4a	S	EC
PK4a_S_EC_15_1	0	7	0	PK4a	F	EC
PK4a_S_EC_15_2	7	14	0	PK4a	S	EC
PK4a_S_EC_16_1	0	7	0	PK4a	F	EC
PK4a_S_EC_16_2	7	14	0	PK4a	S	EC
PK4a_S_EC_17_1	0	7	0	PK4a	F	EC
PK4a_S_EC_17_2	7	14	0	PK4a	S	EC
PK4a_S_EC_18_1	0	7	0	PK4a	F	EC
PK4a_S_EC_18_2	7	14	0	PK4a	S	EC
PK4a_S_EC_19_1	0	7	0	PK4a	F	EC
PK4a_S_EC_19_2	7	14	0	PK4a	S	EC
PK4a_S_EC_20_1	0	7	0	PK4a	F	EC
PK4a_S_EC_20_2	7	14	0	PK4a	S	EC
PK4a_F_SM_1_1	0	2	1	PK4a	F	SM
PK4a_F_SM_2_1	0	3	1	PK4a	F	SM
PK4a_F_SM_3_1	0	4	1	PK4a	F	SM
PK4a_F_SM_4_1	0	4	1	PK4a	F	SM
PK4a_F_SM_5_1	0	4	1	PK4a	F	SM
PK4a_F_SM_6_1	0	4	1	PK4a	F	SM
PK4a_F_SM_7_1	0	6	1	PK4a	F	SM
PK4a_F_SM_8_1	0	7	1	PK4a	F	SM
PK4a_F_SM_9_1	0	7	0	PK4a	F	SM
PK4a_F_SM_9_2	7	8	1	PK4a	F	SM
PK4a_F_SM_10_1	0	7	0	PK4a	F	SM
PK4a_F_SM_10_2	7	9	0	PK4a	F	SM
PK4a_F_SM_11_1	0	7	0	PK4a	F	SM
PK4a_F_SM_11_2	7	9	0	PK4a	F	SM
PK4a_F_SM_12_1	0	7	0	PK4a	F	SM
PK4a_F_SM_12_2	7	9	0	PK4a	F	SM
PK4a_F_SM_13_1	0	7	0	PK4a	F	SM
PK4a_F_SM_13_2	7	9	0	PK4a	F	SM
PK4a_F_SM_14_1	0	7	0	PK4a	F	SM
PK4a_F_SM_14_2	7	13	1	PK4a	F	SM
PK4a_F_SM_15_1	0	7	0	PK4a	F	SM
PK4a_F_SM_15_2	7	14	0	PK4a	F	SM
PK4a_F_SM_16_1	0	7	0	PK4a	F	SM
PK4a_F_SM_16_2	7	14	0	PK4a	F	SM
PK4a_F_SM_17_1	0	7	0	PK4a	F	SM
PK4a_F_SM_17_2	7	14	0	PK4a	F	SM
PK4a_F_SM_18_1	0	7	0	PK4a	F	SM
PK4a_F_SM_18_2	7	14	0	PK4a	F	SM
PK4a_F_SM_19_1	0	7	0	PK4a	F	SM
PK4a_F_SM_19_2	7	14	0	PK4a	F	SM
PK4a_S_SM_1_1	0	2	1	PK4a	F	SM
PK4a_S_SM_2_1	0	2	1	PK4a	F	SM
PK4a_S_SM_3_1	0	4	1	PK4a	F	SM
PK4a_S_SM_4_1	0	4	1	PK4a	F	SM
PK4a_S_SM_5_1	0	4	1	PK4a	F	SM
PK4a_S_SM_6_1	0	4	1	PK4a	F	SM
PK4a_S_SM_7_1	0	5	1	PK4a	F	SM
PK4a_S_SM_8_1	0	5	1	PK4a	F	SM
PK4a_S_SM_9_1	0	6	1	PK4a	F	SM
PK4a_S_SM_10_1	0	7	0	PK4a	F	SM
PK4a_S_SM_10_2	7	8	1	PK4a	S	SM
PK4a_S_SM_11_1	0	7	0	PK4a	F	SM
PK4a_S_SM_11_2	7	9	1	PK4a	S	SM
PK4a_S_SM_12_1	0	7	0	PK4a	F	SM
PK4a_S_SM_12_2	7	9	1	PK4a	S	SM
PK4a_S_SM_13_1	0	7	0	PK4a	F	SM
PK4a_S_SM_13_2	7	9	1	PK4a	S	SM
PK4a_S_SM_14_1	0	7	0	PK4a	F	SM
PK4a_S_SM_14_2	7	9	1	PK4a	S	SM
PK4a_S_SM_15_1	0	7	0	PK4a	F	SM
PK4a_S_SM_15_2	7	9	0	PK4a	S	SM
PK4a_S_SM_16_1	0	7	0	PK4a	F	SM
PK4a_S_SM_16_2	7	9	0	PK4a	S	SM
PK4a_S_SM_17_1	0	7	0	PK4a	F	SM
PK4a_S_SM_17_2	7	9	0	PK4a	S	SM
PK4a_S_SM_18_1	0	7	0	PK4a	F	SM
PK4a_S_SM_18_2	7	14	0	PK4a	S	SM
PK4a_S_SM_19_1	0	7	0	PK4a	F	SM
PK4a_S_SM_19_2	7	14	0	PK4a	S	SM
PK4a_S_SM_20_1	0	7	0	PK4a	F	SM
PK4a_S_SM_20_2	7	14	0	PK4a	S	SM
PK4a_F_PE_1_1	0	5	1	PK4a	F	PE
PK4a_F_PE_2_1	0	5	1	PK4a	F	PE
PK4a_F_PE_3_1	0	5	1	PK4a	F	PE
PK4a_F_PE_4_1	0	6	1	PK4a	F	PE
PK4a_F_PE_5_1	0	7	0	PK4a	F	PE
PK4a_F_PE_5_2	7	8	1	PK4a	F	PE
PK4a_F_PE_6_1	0	7	0	PK4a	F	PE
PK4a_F_PE_6_2	7	9	0	PK4a	F	PE
PK4a_F_PE_7_1	0	7	0	PK4a	F	PE
PK4a_F_PE_7_2	7	9	0	PK4a	F	PE
PK4a_F_PE_8_1	0	7	0	PK4a	F	PE
PK4a_F_PE_8_2	7	9	0	PK4a	F	PE
PK4a_F_PE_9_1	0	7	0	PK4a	F	PE
PK4a_F_PE_9_2	7	14	1	PK4a	F	PE
PK4a_F_PE_10_1	0	7	0	PK4a	F	PE
PK4a_F_PE_10_2	7	14	0	PK4a	F	PE
PK4a_F_PE_11_1	0	7	0	PK4a	F	PE
PK4a_F_PE_11_2	7	14	0	PK4a	F	PE
PK4a_F_PE_12_1	0	7	0	PK4a	F	PE
PK4a_F_PE_12_2	7	14	0	PK4a	F	PE
PK4a_F_PE_13_1	0	7	0	PK4a	F	PE
PK4a_F_PE_13_2	7	14	0	PK4a	F	PE
PK4a_F_PE_14_1	0	7	0	PK4a	F	PE
PK4a_F_PE_14_2	7	14	0	PK4a	F	PE
PK4a_F_PE_15_1	0	7	0	PK4a	F	PE
PK4a_F_PE_15_2	7	14	0	PK4a	F	PE
PK4a_F_PE_16_1	0	7	0	PK4a	F	PE
PK4a_F_PE_16_2	7	14	0	PK4a	F	PE
PK4a_F_PE_17_1	0	7	0	PK4a	F	PE
PK4a_F_PE_17_2	7	14	0	PK4a	F	PE
PK4a_F_PE_18_1	0	7	0	PK4a	F	PE
PK4a_F_PE_18_2	7	14	0	PK4a	F	PE
PK4a_F_PE_19_1	0	7	0	PK4a	F	PE
PK4a_F_PE_19_2	7	14	0	PK4a	F	PE
PK4a_F_PE_20_1	0	7	0	PK4a	F	PE
PK4a_F_PE_20_2	7	14	0	PK4a	F	PE
PK4a_S_PE_1_1	0	4	1	PK4a	F	PE
PK4a_S_PE_2_1	0	7	0	PK4a	F	PE
PK4a_S_PE_2_2	7	8	1	PK4a	S	PE
PK4a_S_PE_3_1	0	7	0	PK4a	F	PE
PK4a_S_PE_3_2	7	8	1	PK4a	S	PE
PK4a_S_PE_4_1	0	7	0	PK4a	F	PE
PK4a_S_PE_4_2	7	9	1	PK4a	S	PE
PK4a_S_PE_5_1	0	7	0	PK4a	F	PE
PK4a_S_PE_5_2	7	9	1	PK4a	S	PE
PK4a_S_PE_6_1	0	7	0	PK4a	F	PE
PK4a_S_PE_6_2	7	9	0	PK4a	S	PE
PK4a_S_PE_7_1	0	7	0	PK4a	F	PE
PK4a_S_PE_7_2	7	9	0	PK4a	S	PE
PK4a_S_PE_8_1	0	7	0	PK4a	F	PE
PK4a_S_PE_8_2	7	9	0	PK4a	S	PE
PK4a_S_PE_9_1	0	7	0	PK4a	F	PE
PK4a_S_PE_9_2	7	11	1	PK4a	S	PE
PK4a_S_PE_10_1	0	7	0	PK4a	F	PE
PK4a_S_PE_10_2	7	11	1	PK4a	S	PE
PK4a_S_PE_11_1	0	7	0	PK4a	F	PE
PK4a_S_PE_11_2	7	13	1	PK4a	S	PE
PK4a_S_PE_12_1	0	7	0	PK4a	F	PE
PK4a_S_PE_12_2	7	13	1	PK4a	S	PE
PK4a_S_PE_13_1	0	7	0	PK4a	F	PE
PK4a_S_PE_13_2	7	14	1	PK4a	S	PE
PK4a_S_PE_14_1	0	7	0	PK4a	F	PE
PK4a_S_PE_14_2	7	14	1	PK4a	S	PE
PK4a_S_PE_15_1	0	7	0	PK4a	F	PE
PK4a_S_PE_15_2	7	14	0	PK4a	S	PE
PK4a_S_PE_16_1	0	7	0	PK4a	F	PE
PK4a_S_PE_16_2	7	14	0	PK4a	S	PE
PK4a_S_PE_17_1	0	7	0	PK4a	F	PE
PK4a_S_PE_17_2	7	14	0	PK4a	S	PE
PK4a_S_PE_18_1	0	7	0	PK4a	F	PE
PK4a_S_PE_18_2	7	14	0	PK4a	S	PE
PK4a_S_PE_19_1	0	7	0	PK4a	F	PE
PK4a_S_PE_19_2	7	14	0	PK4a	S	PE
PK4a_S_PE_20_1	0	7	0	PK4a	F	PE
PK4a_S_PE_20_2	7	14	0	PK4a	S	PE
PK5_F_Co_1_1	0	4	1	PK5	F	Co
PK5_F_Co_2_1	0	7	0	PK5	F	Co
PK5_F_Co_2_2	7	9	1	PK5	F	Co
PK5_F_Co_3_1	0	7	0	PK5	F	Co
PK5_F_Co_3_2	7	9	1	PK5	F	Co
PK5_F_Co_4_1	0	7	0	PK5	F	Co
PK5_F_Co_4_2	7	9	0	PK5	F	Co
PK5_F_Co_5_1	0	7	0	PK5	F	Co
PK5_F_Co_5_2	7	9	0	PK5	F	Co
PK5_F_Co_6_1	0	7	0	PK5	F	Co
PK5_F_Co_6_2	7	9	0	PK5	F	Co
PK5_F_Co_7_1	0	7	0	PK5	F	Co
PK5_F_Co_7_2	7	11	1	PK5	F	Co
PK5_F_Co_8_1	0	7	0	PK5	F	Co
PK5_F_Co_8_2	7	14	0	PK5	F	Co
PK5_F_Co_9_1	0	7	0	PK5	F	Co
PK5_F_Co_9_2	7	14	0	PK5	F	Co
PK5_F_Co_10_1	0	7	0	PK5	F	Co
PK5_F_Co_10_2	7	14	0	PK5	F	Co
PK5_F_Co_11_1	0	7	0	PK5	F	Co
PK5_F_Co_11_2	7	14	0	PK5	F	Co
PK5_F_Co_12_1	0	7	0	PK5	F	Co
PK5_F_Co_12_2	7	14	0	PK5	F	Co
PK5_F_Co_13_1	0	7	0	PK5	F	Co
PK5_F_Co_13_2	7	14	0	PK5	F	Co
PK5_F_Co_14_1	0	7	0	PK5	F	Co
PK5_F_Co_14_2	7	14	0	PK5	F	Co
PK5_F_Co_15_1	0	7	0	PK5	F	Co
PK5_F_Co_15_2	7	14	0	PK5	F	Co
PK5_F_Co_16_1	0	7	0	PK5	F	Co
PK5_F_Co_16_2	7	14	0	PK5	F	Co
PK5_F_Co_17_1	0	7	0	PK5	F	Co
PK5_F_Co_17_2	7	14	0	PK5	F	Co
PK5_F_Co_18_1	0	7	0	PK5	F	Co
PK5_F_Co_18_2	7	14	0	PK5	F	Co
PK5_F_Co_19_1	0	7	0	PK5	F	Co
PK5_F_Co_19_2	7	14	0	PK5	F	Co
PK5_S_Co_1_1	0	7	0	PK5	F	Co
PK5_S_Co_1_2	7	8	1	PK5	S	Co
PK5_S_Co_2_1	0	7	0	PK5	F	Co
PK5_S_Co_2_2	7	8	1	PK5	S	Co
PK5_S_Co_3_1	0	7	0	PK5	F	Co
PK5_S_Co_3_2	7	8	1	PK5	S	Co
PK5_S_Co_4_1	0	7	0	PK5	F	Co
PK5_S_Co_4_2	7	9	1	PK5	S	Co
PK5_S_Co_5_1	0	7	0	PK5	F	Co
PK5_S_Co_5_2	7	9	1	PK5	S	Co
PK5_S_Co_6_1	0	7	0	PK5	F	Co
PK5_S_Co_6_2	7	9	1	PK5	S	Co
PK5_S_Co_7_1	0	7	0	PK5	F	Co
PK5_S_Co_7_2	7	9	1	PK5	S	Co
PK5_S_Co_8_1	0	7	0	PK5	F	Co
PK5_S_Co_8_2	7	9	1	PK5	S	Co
PK5_S_Co_9_1	0	7	0	PK5	F	Co
PK5_S_Co_9_2	7	9	0	PK5	S	Co
PK5_S_Co_10_1	0	7	0	PK5	F	Co
PK5_S_Co_10_2	7	9	0	PK5	S	Co
PK5_S_Co_11_1	0	7	0	PK5	F	Co
PK5_S_Co_11_2	7	9	0	PK5	S	Co
PK5_S_Co_12_1	0	7	0	PK5	F	Co
PK5_S_Co_12_2	7	10	1	PK5	S	Co
PK5_S_Co_13_1	0	7	0	PK5	F	Co
PK5_S_Co_13_2	7	11	1	PK5	S	Co
PK5_S_Co_14_1	0	7	0	PK5	F	Co
PK5_S_Co_14_2	7	11	1	PK5	S	Co
PK5_S_Co_15_1	0	7	0	PK5	F	Co
PK5_S_Co_15_2	7	12	1	PK5	S	Co
PK5_S_Co_16_1	0	7	0	PK5	F	Co
PK5_S_Co_16_2	7	13	1	PK5	S	Co
PK5_S_Co_17_1	0	7	0	PK5	F	Co
PK5_S_Co_17_2	7	13	1	PK5	S	Co
PK5_S_Co_18_1	0	7	0	PK5	F	Co
PK5_S_Co_18_2	7	14	0	PK5	S	Co
PK5_S_Co_19_1	0	7	0	PK5	F	Co
PK5_S_Co_19_2	7	14	0	PK5	S	Co
PK5_S_Co_20_1	0	7	0	PK5	F	Co
PK5_S_Co_20_2	7	14	0	PK5	S	Co
PK5_F_EC_1_1	0	7	0	PK5	F	EC
PK5_F_EC_1_2	7	9	0	PK5	F	EC
PK5_F_EC_2_1	0	7	0	PK5	F	EC
PK5_F_EC_2_2	7	9	0	PK5	F	EC
PK5_F_EC_3_1	0	7	0	PK5	F	EC
PK5_F_EC_3_2	7	9	0	PK5	F	EC
PK5_F_EC_4_1	0	7	0	PK5	F	EC
PK5_F_EC_4_2	7	13	1	PK5	F	EC
PK5_F_EC_5_1	0	7	0	PK5	F	EC
PK5_F_EC_5_2	7	14	1	PK5	F	EC
PK5_F_EC_6_1	0	7	0	PK5	F	EC
PK5_F_EC_6_2	7	14	0	PK5	F	EC
PK5_F_EC_7_1	0	7	0	PK5	F	EC
PK5_F_EC_7_2	7	14	0	PK5	F	EC
PK5_F_EC_8_1	0	7	0	PK5	F	EC
PK5_F_EC_8_2	7	14	0	PK5	F	EC
PK5_F_EC_9_1	0	7	0	PK5	F	EC
PK5_F_EC_9_2	7	14	0	PK5	F	EC
PK5_F_EC_10_1	0	7	0	PK5	F	EC
PK5_F_EC_10_2	7	14	0	PK5	F	EC
PK5_F_EC_11_1	0	7	0	PK5	F	EC
PK5_F_EC_11_2	7	14	0	PK5	F	EC
PK5_F_EC_12_1	0	7	0	PK5	F	EC
PK5_F_EC_12_2	7	14	0	PK5	F	EC
PK5_F_EC_13_1	0	7	0	PK5	F	EC
PK5_F_EC_13_2	7	14	0	PK5	F	EC
PK5_F_EC_14_1	0	7	0	PK5	F	EC
PK5_F_EC_14_2	7	14	0	PK5	F	EC
PK5_F_EC_15_1	0	7	0	PK5	F	EC
PK5_F_EC_15_2	7	14	0	PK5	F	EC
PK5_F_EC_16_1	0	7	0	PK5	F	EC
PK5_F_EC_16_2	7	14	0	PK5	F	EC
PK5_F_EC_17_1	0	7	0	PK5	F	EC
PK5_F_EC_17_2	7	14	0	PK5	F	EC
PK5_F_EC_18_1	0	7	0	PK5	F	EC
PK5_F_EC_18_2	7	14	0	PK5	F	EC
PK5_F_EC_19_1	0	7	0	PK5	F	EC
PK5_F_EC_19_2	7	14	0	PK5	F	EC
PK5_F_EC_20_1	0	7	0	PK5	F	EC
PK5_F_EC_20_2	7	14	0	PK5	F	EC
PK5_S_EC_1_1	0	7	0	PK5	F	EC
PK5_S_EC_1_2	7	9	1	PK5	S	EC
PK5_S_EC_2_1	0	7	0	PK5	F	EC
PK5_S_EC_2_2	7	9	1	PK5	S	EC
PK5_S_EC_3_1	0	7	0	PK5	F	EC
PK5_S_EC_3_2	7	9	1	PK5	S	EC
PK5_S_EC_4_1	0	7	0	PK5	F	EC
PK5_S_EC_4_2	7	9	1	PK5	S	EC
PK5_S_EC_5_1	0	7	0	PK5	F	EC
PK5_S_EC_5_2	7	9	0	PK5	S	EC
PK5_S_EC_6_1	0	7	0	PK5	F	EC
PK5_S_EC_6_2	7	9	0	PK5	S	EC
PK5_S_EC_7_1	0	7	0	PK5	F	EC
PK5_S_EC_7_2	7	9	0	PK5	S	EC
PK5_S_EC_8_1	0	7	0	PK5	F	EC
PK5_S_EC_8_2	7	10	1	PK5	S	EC
PK5_S_EC_9_1	0	7	0	PK5	F	EC
PK5_S_EC_9_2	7	10	1	PK5	S	EC
PK5_S_EC_10_1	0	7	0	PK5	F	EC
PK5_S_EC_10_2	7	10	1	PK5	S	EC
PK5_S_EC_11_1	0	7	0	PK5	F	EC
PK5_S_EC_11_2	7	10	1	PK5	S	EC
PK5_S_EC_12_1	0	7	0	PK5	F	EC
PK5_S_EC_12_2	7	11	1	PK5	S	EC
PK5_S_EC_13_1	0	7	0	PK5	F	EC
PK5_S_EC_13_2	7	11	1	PK5	S	EC
PK5_S_EC_14_1	0	7	0	PK5	F	EC
PK5_S_EC_14_2	7	11	1	PK5	S	EC
PK5_S_EC_15_1	0	7	0	PK5	F	EC
PK5_S_EC_15_2	7	12	1	PK5	S	EC
PK5_S_EC_16_1	0	7	0	PK5	F	EC
PK5_S_EC_16_2	7	12	1	PK5	S	EC
PK5_S_EC_17_1	0	7	0	PK5	F	EC
PK5_S_EC_17_2	7	13	1	PK5	S	EC
PK5_S_EC_18_1	0	7	0	PK5	F	EC
PK5_S_EC_18_2	7	13	1	PK5	S	EC
PK5_S_EC_19_1	0	7	0	PK5	F	EC
PK5_S_EC_19_2	7	14	1	PK5	S	EC
PK5_S_EC_20_1	0	7	0	PK5	F	EC
PK5_S_EC_20_2	7	14	0	PK5	S	EC
PK5_F_SM_1_1	0	2	1	PK5	F	SM
PK5_F_SM_2_1	0	4	1	PK5	F	SM
PK5_F_SM_3_1	0	5	1	PK5	F	SM
PK5_F_SM_4_1	0	5	1	PK5	F	SM
PK5_F_SM_5_1	0	5	1	PK5	F	SM
PK5_F_SM_6_1	0	6	1	PK5	F	SM
PK5_F_SM_7_1	0	7	0	PK5	F	SM
PK5_F_SM_7_2	7	9	0	PK5	F	SM
PK5_F_SM_8_1	0	7	0	PK5	F	SM
PK5_F_SM_8_2	7	9	0	PK5	F	SM
PK5_F_SM_9_1	0	7	0	PK5	F	SM
PK5_F_SM_9_2	7	9	0	PK5	F	SM
PK5_F_SM_10_1	0	7	0	PK5	F	SM
PK5_F_SM_10_2	7	11	1	PK5	F	SM
PK5_F_SM_11_1	0	7	0	PK5	F	SM
PK5_F_SM_11_2	7	14	0	PK5	F	SM
PK5_F_SM_12_1	0	7	0	PK5	F	SM
PK5_F_SM_12_2	7	14	0	PK5	F	SM
PK5_F_SM_13_1	0	7	0	PK5	F	SM
PK5_F_SM_13_2	7	14	0	PK5	F	SM
PK5_F_SM_14_1	0	7	0	PK5	F	SM
PK5_F_SM_14_2	7	14	0	PK5	F	SM
PK5_F_SM_15_1	0	7	0	PK5	F	SM
PK5_F_SM_15_2	7	14	0	PK5	F	SM
PK5_F_SM_16_1	0	7	0	PK5	F	SM
PK5_F_SM_16_2	7	14	0	PK5	F	SM
PK5_F_SM_17_1	0	7	0	PK5	F	SM
PK5_F_SM_17_2	7	14	0	PK5	F	SM
PK5_F_SM_18_1	0	7	0	PK5	F	SM
PK5_F_SM_18_2	7	14	0	PK5	F	SM
PK5_F_SM_19_1	0	7	0	PK5	F	SM
PK5_F_SM_19_2	7	14	0	PK5	F	SM
PK5_F_SM_20_1	0	7	0	PK5	F	SM
PK5_F_SM_20_2	7	14	0	PK5	F	SM
PK5_S_SM_1_1	0	5	1	PK5	F	SM
PK5_S_SM_2_1	0	6	1	PK5	F	SM
PK5_S_SM_3_1	0	7	1	PK5	F	SM
PK5_S_SM_4_1	0	7	0	PK5	F	SM
PK5_S_SM_4_2	7	8	1	PK5	S	SM
PK5_S_SM_5_1	0	7	0	PK5	F	SM
PK5_S_SM_5_2	7	8	1	PK5	S	SM
PK5_S_SM_6_1	0	7	0	PK5	F	SM
PK5_S_SM_6_2	7	8	1	PK5	S	SM
PK5_S_SM_7_1	0	7	0	PK5	F	SM
PK5_S_SM_7_2	7	9	1	PK5	S	SM
PK5_S_SM_8_1	0	7	0	PK5	F	SM
PK5_S_SM_8_2	7	9	1	PK5	S	SM
PK5_S_SM_9_1	0	7	0	PK5	F	SM
PK5_S_SM_9_2	7	9	1	PK5	S	SM
PK5_S_SM_10_1	0	7	0	PK5	F	SM
PK5_S_SM_10_2	7	9	1	PK5	S	SM
PK5_S_SM_11_1	0	7	0	PK5	F	SM
PK5_S_SM_11_2	7	9	1	PK5	S	SM
PK5_S_SM_12_1	0	7	0	PK5	F	SM
PK5_S_SM_12_2	7	9	0	PK5	S	SM
PK5_S_SM_13_1	0	7	0	PK5	F	SM
PK5_S_SM_13_2	7	9	0	PK5	S	SM
PK5_S_SM_14_1	0	7	0	PK5	F	SM
PK5_S_SM_14_2	7	9	0	PK5	S	SM
PK5_S_SM_15_1	0	7	0	PK5	F	SM
PK5_S_SM_15_2	7	11	1	PK5	S	SM
PK5_S_SM_16_1	0	7	0	PK5	F	SM
PK5_S_SM_16_2	7	12	1	PK5	S	SM
PK5_S_SM_17_1	0	7	0	PK5	F	SM
PK5_S_SM_17_2	7	12	1	PK5	S	SM
PK5_S_SM_18_1	0	7	0	PK5	F	SM
PK5_S_SM_18_2	7	14	1	PK5	S	SM
PK5_S_SM_19_1	0	7	0	PK5	F	SM
PK5_S_SM_19_2	7	14	0	PK5	S	SM
PK5_S_SM_20_1	0	7	0	PK5	F	SM
PK5_S_SM_20_2	7	14	0	PK5	S	SM
PK5_F_PE_1_1	0	7	0	PK5	F	PE
PK5_F_PE_1_2	7	9	0	PK5	F	PE
PK5_F_PE_2_1	0	7	0	PK5	F	PE
PK5_F_PE_2_2	7	9	0	PK5	F	PE
PK5_F_PE_3_1	0	7	0	PK5	F	PE
PK5_F_PE_3_2	7	9	0	PK5	F	PE
PK5_F_PE_4_1	0	7	0	PK5	F	PE
PK5_F_PE_4_2	7	14	0	PK5	F	PE
PK5_F_PE_5_1	0	7	0	PK5	F	PE
PK5_F_PE_5_2	7	14	0	PK5	F	PE
PK5_F_PE_6_1	0	7	0	PK5	F	PE
PK5_F_PE_6_2	7	14	0	PK5	F	PE
PK5_F_PE_7_1	0	7	0	PK5	F	PE
PK5_F_PE_7_2	7	14	0	PK5	F	PE
PK5_F_PE_8_1	0	7	0	PK5	F	PE
PK5_F_PE_8_2	7	14	0	PK5	F	PE
PK5_F_PE_9_1	0	7	0	PK5	F	PE
PK5_F_PE_9_2	7	14	0	PK5	F	PE
PK5_F_PE_10_1	0	7	0	PK5	F	PE
PK5_F_PE_10_2	7	14	0	PK5	F	PE
PK5_F_PE_11_1	0	7	0	PK5	F	PE
PK5_F_PE_11_2	7	14	0	PK5	F	PE
PK5_F_PE_12_1	0	7	0	PK5	F	PE
PK5_F_PE_12_2	7	14	0	PK5	F	PE
PK5_F_PE_13_1	0	7	0	PK5	F	PE
PK5_F_PE_13_2	7	14	0	PK5	F	PE
PK5_F_PE_14_1	0	7	0	PK5	F	PE
PK5_F_PE_14_2	7	14	0	PK5	F	PE
PK5_F_PE_15_1	0	7	0	PK5	F	PE
PK5_F_PE_15_2	7	14	0	PK5	F	PE
PK5_F_PE_16_1	0	7	0	PK5	F	PE
PK5_F_PE_16_2	7	14	0	PK5	F	PE
PK5_F_PE_17_1	0	7	0	PK5	F	PE
PK5_F_PE_17_2	7	14	0	PK5	F	PE
PK5_F_PE_18_1	0	7	0	PK5	F	PE
PK5_F_PE_18_2	7	14	0	PK5	F	PE
PK5_F_PE_19_1	0	7	0	PK5	F	PE
PK5_F_PE_19_2	7	14	0	PK5	F	PE
PK5_F_PE_20_1	0	7	0	PK5	F	PE
PK5_F_PE_20_2	7	14	0	PK5	F	PE
PK5_S_PE_1_1	0	7	0	PK5	F	PE
PK5_S_PE_1_2	7	8	1	PK5	S	PE
PK5_S_PE_2_1	0	7	0	PK5	F	PE
PK5_S_PE_2_2	7	9	1	PK5	S	PE
PK5_S_PE_3_1	0	7	0	PK5	F	PE
PK5_S_PE_3_2	7	9	1	PK5	S	PE
PK5_S_PE_4_1	0	7	0	PK5	F	PE
PK5_S_PE_4_2	7	9	1	PK5	S	PE
PK5_S_PE_5_1	0	7	0	PK5	F	PE
PK5_S_PE_5_2	7	9	1	PK5	S	PE
PK5_S_PE_6_1	0	7	0	PK5	F	PE
PK5_S_PE_6_2	7	9	0	PK5	S	PE
PK5_S_PE_7_1	0	7	0	PK5	F	PE
PK5_S_PE_7_2	7	9	0	PK5	S	PE
PK5_S_PE_8_1	0	7	0	PK5	F	PE
PK5_S_PE_8_2	7	9	0	PK5	S	PE
PK5_S_PE_9_1	0	7	0	PK5	F	PE
PK5_S_PE_9_2	7	10	1	PK5	S	PE
PK5_S_PE_10_1	0	7	0	PK5	F	PE
PK5_S_PE_10_2	7	10	1	PK5	S	PE
PK5_S_PE_11_1	0	7	0	PK5	F	PE
PK5_S_PE_11_2	7	11	1	PK5	S	PE
PK5_S_PE_12_1	0	7	0	PK5	F	PE
PK5_S_PE_12_2	7	12	1	PK5	S	PE
PK5_S_PE_13_1	0	7	0	PK5	F	PE
PK5_S_PE_13_2	7	12	1	PK5	S	PE
PK5_S_PE_14_1	0	7	0	PK5	F	PE
PK5_S_PE_14_2	7	12	1	PK5	S	PE
PK5_S_PE_15_1	0	7	0	PK5	F	PE
PK5_S_PE_15_2	7	12	1	PK5	S	PE
PK5_S_PE_16_1	0	7	0	PK5	F	PE
PK5_S_PE_16_2	7	12	1	PK5	S	PE
PK5_S_PE_17_1	0	7	0	PK5	F	PE
PK5_S_PE_17_2	7	14	0	PK5	S	PE
PK5_S_PE_18_1	0	7	0	PK5	F	PE
PK5_S_PE_18_2	7	14	0	PK5	S	PE
PK5_S_PE_19_1	0	7	0	PK5	F	PE
PK5_S_PE_19_2	7	14	0	PK5	S	PE
PK5_S_PE_20_1	0	7	0	PK5	F	PE
PK5_S_PE_20_2	7	14	0	PK5	S	PE
PK6_F_Co_1_1	0	3	1	PK6	F	Co
PK6_F_Co_2_1	0	4	1	PK6	F	Co
PK6_F_Co_3_1	0	4	1	PK6	F	Co
PK6_F_Co_4_1	0	5	1	PK6	F	Co
PK6_F_Co_5_1	0	6	1	PK6	F	Co
PK6_F_Co_6_1	0	7	0	PK6	F	Co
PK6_F_Co_6_2	7	9	0	PK6	F	Co
PK6_F_Co_7_1	0	7	0	PK6	F	Co
PK6_F_Co_7_2	7	9	0	PK6	F	Co
PK6_F_Co_8_1	0	7	0	PK6	F	Co
PK6_F_Co_8_2	7	9	0	PK6	F	Co
PK6_F_Co_9_1	0	7	0	PK6	F	Co
PK6_F_Co_9_2	7	10	1	PK6	F	Co
PK6_F_Co_10_1	0	7	0	PK6	F	Co
PK6_F_Co_10_2	7	14	0	PK6	F	Co
PK6_F_Co_11_1	0	7	0	PK6	F	Co
PK6_F_Co_11_2	7	14	0	PK6	F	Co
PK6_F_Co_12_1	0	7	0	PK6	F	Co
PK6_F_Co_12_2	7	14	0	PK6	F	Co
PK6_F_Co_13_1	0	7	0	PK6	F	Co
PK6_F_Co_13_2	7	14	0	PK6	F	Co
PK6_F_Co_14_1	0	7	0	PK6	F	Co
PK6_F_Co_14_2	7	14	0	PK6	F	Co
PK6_F_Co_15_1	0	7	0	PK6	F	Co
PK6_F_Co_15_2	7	14	0	PK6	F	Co
PK6_F_Co_16_1	0	7	0	PK6	F	Co
PK6_F_Co_16_2	7	14	0	PK6	F	Co
PK6_F_Co_17_1	0	7	0	PK6	F	Co
PK6_F_Co_17_2	7	14	0	PK6	F	Co
PK6_F_Co_18_1	0	7	0	PK6	F	Co
PK6_F_Co_18_2	7	14	0	PK6	F	Co
PK6_F_Co_19_1	0	7	0	PK6	F	Co
PK6_F_Co_19_2	7	14	0	PK6	F	Co
PK6_F_Co_20_1	0	7	0	PK6	F	Co
PK6_F_Co_20_2	7	14	0	PK6	F	Co
PK6_S_Co_1_1	0	4	1	PK6	F	Co
PK6_S_Co_2_1	0	5	1	PK6	F	Co
PK6_S_Co_3_1	0	7	0	PK6	F	Co
PK6_S_Co_3_2	7	8	1	PK6	S	Co
PK6_S_Co_4_1	0	7	0	PK6	F	Co
PK6_S_Co_4_2	7	8	1	PK6	S	Co
PK6_S_Co_5_1	0	7	0	PK6	F	Co
PK6_S_Co_5_2	7	9	1	PK6	S	Co
PK6_S_Co_6_1	0	7	0	PK6	F	Co
PK6_S_Co_6_2	7	9	0	PK6	S	Co
PK6_S_Co_7_1	0	7	0	PK6	F	Co
PK6_S_Co_7_2	7	9	0	PK6	S	Co
PK6_S_Co_8_1	0	7	0	PK6	F	Co
PK6_S_Co_8_2	7	9	0	PK6	S	Co
PK6_S_Co_9_1	0	7	0	PK6	F	Co
PK6_S_Co_9_2	7	12	1	PK6	S	Co
PK6_S_Co_10_1	0	7	0	PK6	F	Co
PK6_S_Co_10_2	7	12	1	PK6	S	Co
PK6_S_Co_11_1	0	7	0	PK6	F	Co
PK6_S_Co_11_2	7	13	1	PK6	S	Co
PK6_S_Co_12_1	0	7	0	PK6	F	Co
PK6_S_Co_12_2	7	14	0	PK6	S	Co
PK6_S_Co_13_1	0	7	0	PK6	F	Co
PK6_S_Co_13_2	7	14	0	PK6	S	Co
PK6_S_Co_14_1	0	7	0	PK6	F	Co
PK6_S_Co_14_2	7	14	0	PK6	S	Co
PK6_S_Co_15_1	0	7	0	PK6	F	Co
PK6_S_Co_15_2	7	14	0	PK6	S	Co
PK6_S_Co_16_1	0	7	0	PK6	F	Co
PK6_S_Co_16_2	7	14	0	PK6	S	Co
PK6_S_Co_17_1	0	7	0	PK6	F	Co
PK6_S_Co_17_2	7	14	0	PK6	S	Co
PK6_S_Co_18_1	0	7	0	PK6	F	Co
PK6_S_Co_18_2	7	14	0	PK6	S	Co
PK6_S_Co_19_1	0	7	0	PK6	F	Co
PK6_S_Co_19_2	7	14	0	PK6	S	Co
PK6_F_EC_1_1	0	2	1	PK6	F	EC
PK6_F_EC_2_1	0	3	1	PK6	F	EC
PK6_F_EC_3_1	0	3	1	PK6	F	EC
PK6_F_EC_4_1	0	5	1	PK6	F	EC
PK6_F_EC_5_1	0	7	0	PK6	F	EC
PK6_F_EC_5_2	7	8	1	PK6	F	EC
PK6_F_EC_6_1	0	7	0	PK6	F	EC
PK6_F_EC_6_2	7	9	1	PK6	F	EC
PK6_F_EC_7_1	0	7	0	PK6	F	EC
PK6_F_EC_7_2	7	9	0	PK6	F	EC
PK6_F_EC_8_1	0	7	0	PK6	F	EC
PK6_F_EC_8_2	7	9	0	PK6	F	EC
PK6_F_EC_9_1	0	7	0	PK6	F	EC
PK6_F_EC_9_2	7	9	0	PK6	F	EC
PK6_F_EC_10_1	0	7	0	PK6	F	EC
PK6_F_EC_10_2	7	14	0	PK6	F	EC
PK6_F_EC_11_1	0	7	0	PK6	F	EC
PK6_F_EC_11_2	7	14	0	PK6	F	EC
PK6_F_EC_12_1	0	7	0	PK6	F	EC
PK6_F_EC_12_2	7	14	0	PK6	F	EC
PK6_F_EC_13_1	0	7	0	PK6	F	EC
PK6_F_EC_13_2	7	14	0	PK6	F	EC
PK6_F_EC_14_1	0	7	0	PK6	F	EC
PK6_F_EC_14_2	7	14	0	PK6	F	EC
PK6_F_EC_15_1	0	7	0	PK6	F	EC
PK6_F_EC_15_2	7	14	0	PK6	F	EC
PK6_F_EC_16_1	0	7	0	PK6	F	EC
PK6_F_EC_16_2	7	14	0	PK6	F	EC
PK6_F_EC_17_1	0	7	0	PK6	F	EC
PK6_F_EC_17_2	7	14	0	PK6	F	EC
PK6_F_EC_18_1	0	7	0	PK6	F	EC
PK6_F_EC_18_2	7	14	0	PK6	F	EC
PK6_F_EC_19_1	0	7	0	PK6	F	EC
PK6_F_EC_19_2	7	14	0	PK6	F	EC
PK6_F_EC_20_1	0	7	0	PK6	F	EC
PK6_F_EC_20_2	7	14	0	PK6	F	EC
PK6_S_EC_1_1	0	2	1	PK6	F	EC
PK6_S_EC_2_1	0	3	1	PK6	F	EC
PK6_S_EC_3_1	0	3	1	PK6	F	EC
PK6_S_EC_4_1	0	4	1	PK6	F	EC
PK6_S_EC_5_1	0	4	1	PK6	F	EC
PK6_S_EC_6_1	0	6	1	PK6	F	EC
PK6_S_EC_7_1	0	7	0	PK6	F	EC
PK6_S_EC_7_2	7	9	1	PK6	S	EC
PK6_S_EC_8_1	0	7	0	PK6	F	EC
PK6_S_EC_8_2	7	9	0	PK6	S	EC
PK6_S_EC_9_1	0	7	0	PK6	F	EC
PK6_S_EC_9_2	7	9	0	PK6	S	EC
PK6_S_EC_10_1	0	7	0	PK6	F	EC
PK6_S_EC_10_2	7	9	0	PK6	S	EC
PK6_S_EC_11_1	0	7	0	PK6	F	EC
PK6_S_EC_11_2	7	11	1	PK6	S	EC
PK6_S_EC_12_1	0	7	0	PK6	F	EC
PK6_S_EC_12_2	7	12	1	PK6	S	EC
PK6_S_EC_13_1	0	7	0	PK6	F	EC
PK6_S_EC_13_2	7	13	1	PK6	S	EC
PK6_S_EC_14_1	0	7	0	PK6	F	EC
PK6_S_EC_14_2	7	13	1	PK6	S	EC
PK6_S_EC_15_1	0	7	0	PK6	F	EC
PK6_S_EC_15_2	7	13	1	PK6	S	EC
PK6_S_EC_16_1	0	7	0	PK6	F	EC
PK6_S_EC_16_2	7	14	0	PK6	S	EC
PK6_S_EC_17_1	0	7	0	PK6	F	EC
PK6_S_EC_17_2	7	14	0	PK6	S	EC
PK6_S_EC_18_1	0	7	0	PK6	F	EC
PK6_S_EC_18_2	7	14	0	PK6	S	EC
PK6_S_EC_19_1	0	7	0	PK6	F	EC
PK6_S_EC_19_2	7	14	0	PK6	S	EC
PK6_S_EC_20_1	0	7	0	PK6	F	EC
PK6_S_EC_20_2	7	14	0	PK6	S	EC
PK6_F_SM_1_1	0	4	1	PK6	F	SM
PK6_F_SM_2_1	0	4	1	PK6	F	SM
PK6_F_SM_3_1	0	5	1	PK6	F	SM
PK6_F_SM_4_1	0	5	1	PK6	F	SM
PK6_F_SM_5_1	0	7	0	PK6	F	SM
PK6_F_SM_5_2	7	9	0	PK6	F	SM
PK6_F_SM_6_1	0	7	0	PK6	F	SM
PK6_F_SM_6_2	7	9	0	PK6	F	SM
PK6_F_SM_7_1	0	7	0	PK6	F	SM
PK6_F_SM_7_2	7	9	0	PK6	F	SM
PK6_F_SM_8_1	0	7	0	PK6	F	SM
PK6_F_SM_8_2	7	11	1	PK6	F	SM
PK6_F_SM_9_1	0	7	0	PK6	F	SM
PK6_F_SM_9_2	7	14	0	PK6	F	SM
PK6_F_SM_10_1	0	7	0	PK6	F	SM
PK6_F_SM_10_2	7	14	0	PK6	F	SM
PK6_F_SM_11_1	0	7	0	PK6	F	SM
PK6_F_SM_11_2	7	14	0	PK6	F	SM
PK6_F_SM_12_1	0	7	0	PK6	F	SM
PK6_F_SM_12_2	7	14	0	PK6	F	SM
PK6_F_SM_13_1	0	7	0	PK6	F	SM
PK6_F_SM_13_2	7	14	0	PK6	F	SM
PK6_F_SM_14_1	0	7	0	PK6	F	SM
PK6_F_SM_14_2	7	14	0	PK6	F	SM
PK6_F_SM_15_1	0	7	0	PK6	F	SM
PK6_F_SM_15_2	7	14	0	PK6	F	SM
PK6_F_SM_16_1	0	7	0	PK6	F	SM
PK6_F_SM_16_2	7	14	0	PK6	F	SM
PK6_F_SM_17_1	0	7	0	PK6	F	SM
PK6_F_SM_17_2	7	14	0	PK6	F	SM
PK6_F_SM_18_1	0	7	0	PK6	F	SM
PK6_F_SM_18_2	7	14	0	PK6	F	SM
PK6_F_SM_19_1	0	7	0	PK6	F	SM
PK6_F_SM_19_2	7	14	0	PK6	F	SM
PK6_S_SM_1_1	0	1	1	PK6	F	SM
PK6_S_SM_2_1	0	1	1	PK6	F	SM
PK6_S_SM_3_1	0	2	1	PK6	F	SM
PK6_S_SM_4_1	0	2	1	PK6	F	SM
PK6_S_SM_5_1	0	3	1	PK6	F	SM
PK6_S_SM_6_1	0	3	1	PK6	F	SM
PK6_S_SM_7_1	0	4	1	PK6	F	SM
PK6_S_SM_8_1	0	4	1	PK6	F	SM
PK6_S_SM_9_1	0	4	1	PK6	F	SM
PK6_S_SM_10_1	0	5	1	PK6	F	SM
PK6_S_SM_11_1	0	5	1	PK6	F	SM
PK6_S_SM_12_1	0	7	0	PK6	F	SM
PK6_S_SM_12_2	7	8	1	PK6	S	SM
PK6_S_SM_13_1	0	7	0	PK6	F	SM
PK6_S_SM_13_2	7	8	1	PK6	S	SM
PK6_S_SM_14_1	0	7	0	PK6	F	SM
PK6_S_SM_14_2	7	8	1	PK6	S	SM
PK6_S_SM_15_1	0	7	0	PK6	F	SM
PK6_S_SM_15_2	7	9	1	PK6	S	SM
PK6_S_SM_16_1	0	7	0	PK6	F	SM
PK6_S_SM_16_2	7	9	0	PK6	S	SM
PK6_S_SM_17_1	0	7	0	PK6	F	SM
PK6_S_SM_17_2	7	9	0	PK6	S	SM
PK6_S_SM_18_1	0	7	0	PK6	F	SM
PK6_S_SM_18_2	7	9	0	PK6	S	SM
PK6_S_SM_19_1	0	7	0	PK6	F	SM
PK6_S_SM_19_2	7	14	0	PK6	S	SM
PK6_S_SM_20_1	0	7	0	PK6	F	SM
PK6_S_SM_20_2	7	14	0	PK6	S	SM
PK6_F_PE_1_1	0	1	1	PK6	F	PE
PK6_F_PE_2_1	0	3	1	PK6	F	PE
PK6_F_PE_3_1	0	3	1	PK6	F	PE
PK6_F_PE_4_1	0	4	1	PK6	F	PE
PK6_F_PE_5_1	0	6	1	PK6	F	PE
PK6_F_PE_6_1	0	7	1	PK6	F	PE
PK6_F_PE_7_1	0	7	0	PK6	F	PE
PK6_F_PE_7_2	7	9	1	PK6	F	PE
PK6_F_PE_8_1	0	7	0	PK6	F	PE
PK6_F_PE_8_2	7	9	0	PK6	F	PE
PK6_F_PE_9_1	0	7	0	PK6	F	PE
PK6_F_PE_9_2	7	9	0	PK6	F	PE
PK6_F_PE_10_1	0	7	0	PK6	F	PE
PK6_F_PE_10_2	7	9	0	PK6	F	PE
PK6_F_PE_11_1	0	7	0	PK6	F	PE
PK6_F_PE_11_2	7	14	0	PK6	F	PE
PK6_F_PE_12_1	0	7	0	PK6	F	PE
PK6_F_PE_12_2	7	14	0	PK6	F	PE
PK6_F_PE_13_1	0	7	0	PK6	F	PE
PK6_F_PE_13_2	7	14	0	PK6	F	PE
PK6_F_PE_14_1	0	7	0	PK6	F	PE
PK6_F_PE_14_2	7	14	0	PK6	F	PE
PK6_F_PE_15_1	0	7	0	PK6	F	PE
PK6_F_PE_15_2	7	14	0	PK6	F	PE
PK6_F_PE_16_1	0	7	0	PK6	F	PE
PK6_F_PE_16_2	7	14	0	PK6	F	PE
PK6_F_PE_17_1	0	7	0	PK6	F	PE
PK6_F_PE_17_2	7	14	0	PK6	F	PE
PK6_F_PE_18_1	0	7	0	PK6	F	PE
PK6_F_PE_18_2	7	14	0	PK6	F	PE
PK6_F_PE_19_1	0	7	0	PK6	F	PE
PK6_F_PE_19_2	7	14	0	PK6	F	PE
PK6_F_PE_20_1	0	7	0	PK6	F	PE
PK6_F_PE_20_2	7	14	0	PK6	F	PE
PK6_S_PE_1_1	0	1	1	PK6	F	PE
PK6_S_PE_2_1	0	3	1	PK6	F	PE
PK6_S_PE_3_1	0	3	1	PK6	F	PE
PK6_S_PE_4_1	0	3	1	PK6	F	PE
PK6_S_PE_5_1	0	3	1	PK6	F	PE
PK6_S_PE_6_1	0	4	1	PK6	F	PE
PK6_S_PE_7_1	0	5	1	PK6	F	PE
PK6_S_PE_8_1	0	6	1	PK6	F	PE
PK6_S_PE_9_1	0	6	1	PK6	F	PE
PK6_S_PE_10_1	0	6	1	PK6	F	PE
PK6_S_PE_11_1	0	7	0	PK6	F	PE
PK6_S_PE_11_2	7	9	1	PK6	S	PE
PK6_S_PE_12_1	0	7	0	PK6	F	PE
PK6_S_PE_12_2	7	9	0	PK6	S	PE
PK6_S_PE_13_1	0	7	0	PK6	F	PE
PK6_S_PE_13_2	7	9	0	PK6	S	PE
PK6_S_PE_14_1	0	7	0	PK6	F	PE
PK6_S_PE_14_2	7	9	0	PK6	S	PE
PK6_S_PE_15_1	0	7	0	PK6	F	PE
PK6_S_PE_15_2	7	10	1	PK6	S	PE
PK6_S_PE_16_1	0	7	0	PK6	F	PE
PK6_S_PE_16_2	7	12	1	PK6	S	PE
PK6_S_PE_17_1	0	7	0	PK6	F	PE
PK6_S_PE_17_2	7	14	1	PK6	S	PE
PK6_S_PE_18_1	0	7	0	PK6	F	PE
PK6_S_PE_18_2	7	14	0	PK6	S	PE
PK6_S_PE_19_1	0	7	0	PK6	F	PE
PK6_S_PE_19_2	7	14	0	PK6	S	PE
PK6_S_PE_20_1	0	7	0	PK6	F	PE
PK6_S_PE_20_2	7	14	0	PK6	S	PE
PK7_F_Co_1_1	0	6	1	PK7	F	Co
PK7_F_Co_2_1	0	7	0	PK7	F	Co
PK7_F_Co_2_2	7	8	1	PK7	F	Co
PK7_F_Co_3_1	0	7	0	PK7	F	Co
PK7_F_Co_3_2	7	9	1	PK7	F	Co
PK7_F_Co_4_1	0	7	0	PK7	F	Co
PK7_F_Co_4_2	7	9	0	PK7	F	Co
PK7_F_Co_5_1	0	7	0	PK7	F	Co
PK7_F_Co_5_2	7	9	0	PK7	F	Co
PK7_F_Co_6_1	0	7	0	PK7	F	Co
PK7_F_Co_6_2	7	9	0	PK7	F	Co
PK7_F_Co_7_1	0	7	0	PK7	F	Co
PK7_F_Co_7_2	7	12	1	PK7	F	Co
PK7_F_Co_8_1	0	7	0	PK7	F	Co
PK7_F_Co_8_2	7	12	1	PK7	F	Co
PK7_F_Co_9_1	0	7	0	PK7	F	Co
PK7_F_Co_9_2	7	14	1	PK7	F	Co
PK7_F_Co_10_1	0	7	0	PK7	F	Co
PK7_F_Co_10_2	7	14	0	PK7	F	Co
PK7_F_Co_11_1	0	7	0	PK7	F	Co
PK7_F_Co_11_2	7	14	0	PK7	F	Co
PK7_F_Co_12_1	0	7	0	PK7	F	Co
PK7_F_Co_12_2	7	14	0	PK7	F	Co
PK7_F_Co_13_1	0	7	0	PK7	F	Co
PK7_F_Co_13_2	7	14	0	PK7	F	Co
PK7_F_Co_14_1	0	7	0	PK7	F	Co
PK7_F_Co_14_2	7	14	0	PK7	F	Co
PK7_F_Co_15_1	0	7	0	PK7	F	Co
PK7_F_Co_15_2	7	14	0	PK7	F	Co
PK7_F_Co_16_1	0	7	0	PK7	F	Co
PK7_F_Co_16_2	7	14	0	PK7	F	Co
PK7_F_Co_17_1	0	7	0	PK7	F	Co
PK7_F_Co_17_2	7	14	0	PK7	F	Co
PK7_F_Co_18_1	0	7	0	PK7	F	Co
PK7_F_Co_18_2	7	14	0	PK7	F	Co
PK7_F_Co_19_1	0	7	0	PK7	F	Co
PK7_F_Co_19_2	7	14	0	PK7	F	Co
PK7_F_Co_20_1	0	7	0	PK7	F	Co
PK7_F_Co_20_2	7	14	0	PK7	F	Co
PK7_S_Co_1_1	0	7	0	PK7	F	Co
PK7_S_Co_1_2	7	9	1	PK7	S	Co
PK7_S_Co_2_1	0	7	0	PK7	F	Co
PK7_S_Co_2_2	7	9	1	PK7	S	Co
PK7_S_Co_3_1	0	7	0	PK7	F	Co
PK7_S_Co_3_2	7	9	1	PK7	S	Co
PK7_S_Co_4_1	0	7	0	PK7	F	Co
PK7_S_Co_4_2	7	9	1	PK7	S	Co
PK7_S_Co_5_1	0	7	0	PK7	F	Co
PK7_S_Co_5_2	7	9	1	PK7	S	Co
PK7_S_Co_6_1	0	7	0	PK7	F	Co
PK7_S_Co_6_2	7	9	0	PK7	S	Co
PK7_S_Co_7_1	0	7	0	PK7	F	Co
PK7_S_Co_7_2	7	9	0	PK7	S	Co
PK7_S_Co_8_1	0	7	0	PK7	F	Co
PK7_S_Co_8_2	7	9	0	PK7	S	Co
PK7_S_Co_9_1	0	7	0	PK7	F	Co
PK7_S_Co_9_2	7	10	1	PK7	S	Co
PK7_S_Co_10_1	0	7	0	PK7	F	Co
PK7_S_Co_10_2	7	10	1	PK7	S	Co
PK7_S_Co_11_1	0	7	0	PK7	F	Co
PK7_S_Co_11_2	7	10	1	PK7	S	Co
PK7_S_Co_12_1	0	7	0	PK7	F	Co
PK7_S_Co_12_2	7	10	1	PK7	S	Co
PK7_S_Co_13_1	0	7	0	PK7	F	Co
PK7_S_Co_13_2	7	13	1	PK7	S	Co
PK7_S_Co_14_1	0	7	0	PK7	F	Co
PK7_S_Co_14_2	7	14	0	PK7	S	Co
PK7_S_Co_15_1	0	7	0	PK7	F	Co
PK7_S_Co_15_2	7	14	0	PK7	S	Co
PK7_S_Co_16_1	0	7	0	PK7	F	Co
PK7_S_Co_16_2	7	14	0	PK7	S	Co
PK7_S_Co_17_1	0	7	0	PK7	F	Co
PK7_S_Co_17_2	7	14	0	PK7	S	Co
PK7_S_Co_18_1	0	7	0	PK7	F	Co
PK7_S_Co_18_2	7	14	0	PK7	S	Co
PK7_S_Co_19_1	0	7	0	PK7	F	Co
PK7_S_Co_19_2	7	14	0	PK7	S	Co
PK7_F_EC_1_1	0	5	1	PK7	F	EC
PK7_F_EC_2_1	0	6	1	PK7	F	EC
PK7_F_EC_3_1	0	7	0	PK7	F	EC
PK7_F_EC_3_2	7	9	0	PK7	F	EC
PK7_F_EC_4_1	0	7	0	PK7	F	EC
PK7_F_EC_4_2	7	9	0	PK7	F	EC
PK7_F_EC_5_1	0	7	0	PK7	F	EC
PK7_F_EC_5_2	7	9	0	PK7	F	EC
PK7_F_EC_6_1	0	7	0	PK7	F	EC
PK7_F_EC_6_2	7	10	1	PK7	F	EC
PK7_F_EC_7_1	0	7	0	PK7	F	EC
PK7_F_EC_7_2	7	12	1	PK7	F	EC
PK7_F_EC_8_1	0	7	0	PK7	F	EC
PK7_F_EC_8_2	7	14	0	PK7	F	EC
PK7_F_EC_9_1	0	7	0	PK7	F	EC
PK7_F_EC_9_2	7	14	0	PK7	F	EC
PK7_F_EC_10_1	0	7	0	PK7	F	EC
PK7_F_EC_10_2	7	14	0	PK7	F	EC
PK7_F_EC_11_1	0	7	0	PK7	F	EC
PK7_F_EC_11_2	7	14	0	PK7	F	EC
PK7_F_EC_12_1	0	7	0	PK7	F	EC
PK7_F_EC_12_2	7	14	0	PK7	F	EC
PK7_F_EC_13_1	0	7	0	PK7	F	EC
PK7_F_EC_13_2	7	14	0	PK7	F	EC
PK7_F_EC_14_1	0	7	0	PK7	F	EC
PK7_F_EC_14_2	7	14	0	PK7	F	EC
PK7_F_EC_15_1	0	7	0	PK7	F	EC
PK7_F_EC_15_2	7	14	0	PK7	F	EC
PK7_F_EC_16_1	0	7	0	PK7	F	EC
PK7_F_EC_16_2	7	14	0	PK7	F	EC
PK7_F_EC_17_1	0	7	0	PK7	F	EC
PK7_F_EC_17_2	7	14	0	PK7	F	EC
PK7_F_EC_18_1	0	7	0	PK7	F	EC
PK7_F_EC_18_2	7	14	0	PK7	F	EC
PK7_F_EC_19_1	0	7	0	PK7	F	EC
PK7_F_EC_19_2	7	14	0	PK7	F	EC
PK7_F_EC_20_1	0	7	0	PK7	F	EC
PK7_F_EC_20_2	7	14	0	PK7	F	EC
PK7_F_EC_21_1	0	7	0	PK7	F	EC
PK7_F_EC_21_2	7	14	0	PK7	F	EC
PK7_S_EC_1_1	0	4	1	PK7	F	EC
PK7_S_EC_2_1	0	4	1	PK7	F	EC
PK7_S_EC_3_1	0	5	1	PK7	F	EC
PK7_S_EC_4_1	0	6	1	PK7	F	EC
PK7_S_EC_5_1	0	7	1	PK7	F	EC
PK7_S_EC_6_1	0	7	0	PK7	F	EC
PK7_S_EC_6_2	7	8	1	PK7	S	EC
PK7_S_EC_7_1	0	7	0	PK7	F	EC
PK7_S_EC_7_2	7	9	1	PK7	S	EC
PK7_S_EC_8_1	0	7	0	PK7	F	EC
PK7_S_EC_8_2	7	9	1	PK7	S	EC
PK7_S_EC_9_1	0	7	0	PK7	F	EC
PK7_S_EC_9_2	7	9	1	PK7	S	EC
PK7_S_EC_10_1	0	7	0	PK7	F	EC
PK7_S_EC_10_2	7	9	1	PK7	S	EC
PK7_S_EC_11_1	0	7	0	PK7	F	EC
PK7_S_EC_11_2	7	9	1	PK7	S	EC
PK7_S_EC_12_1	0	7	0	PK7	F	EC
PK7_S_EC_12_2	7	9	0	PK7	S	EC
PK7_S_EC_13_1	0	7	0	PK7	F	EC
PK7_S_EC_13_2	7	9	0	PK7	S	EC
PK7_S_EC_14_1	0	7	0	PK7	F	EC
PK7_S_EC_14_2	7	9	0	PK7	S	EC
PK7_S_EC_15_1	0	7	0	PK7	F	EC
PK7_S_EC_15_2	7	12	1	PK7	S	EC
PK7_S_EC_16_1	0	7	0	PK7	F	EC
PK7_S_EC_16_2	7	12	1	PK7	S	EC
PK7_S_EC_17_1	0	7	0	PK7	F	EC
PK7_S_EC_17_2	7	13	1	PK7	S	EC
PK7_S_EC_18_1	0	7	0	PK7	F	EC
PK7_S_EC_18_2	7	13	1	PK7	S	EC
PK7_S_EC_19_1	0	7	0	PK7	F	EC
PK7_S_EC_19_2	7	14	0	PK7	S	EC
PK7_S_EC_20_1	0	7	0	PK7	F	EC
PK7_S_EC_20_2	7	14	0	PK7	S	EC
PK7_F_SM_1_1	0	3	1	PK7	F	SM
PK7_F_SM_2_1	0	4	1	PK7	F	SM
PK7_F_SM_3_1	0	4	1	PK7	F	SM
PK7_F_SM_4_1	0	5	1	PK7	F	SM
PK7_F_SM_5_1	0	5	1	PK7	F	SM
PK7_F_SM_6_1	0	7	0	PK7	F	SM
PK7_F_SM_6_2	7	9	0	PK7	F	SM
PK7_F_SM_7_1	0	7	0	PK7	F	SM
PK7_F_SM_7_2	7	9	0	PK7	F	SM
PK7_F_SM_8_1	0	7	0	PK7	F	SM
PK7_F_SM_8_2	7	9	0	PK7	F	SM
PK7_F_SM_9_1	0	7	0	PK7	F	SM
PK7_F_SM_9_2	7	11	1	PK7	F	SM
PK7_F_SM_10_1	0	7	0	PK7	F	SM
PK7_F_SM_10_2	7	14	1	PK7	F	SM
PK7_F_SM_11_1	0	7	0	PK7	F	SM
PK7_F_SM_11_2	7	14	0	PK7	F	SM
PK7_F_SM_12_1	0	7	0	PK7	F	SM
PK7_F_SM_12_2	7	14	0	PK7	F	SM
PK7_F_SM_13_1	0	7	0	PK7	F	SM
PK7_F_SM_13_2	7	14	0	PK7	F	SM
PK7_F_SM_14_1	0	7	0	PK7	F	SM
PK7_F_SM_14_2	7	14	0	PK7	F	SM
PK7_F_SM_15_1	0	7	0	PK7	F	SM
PK7_F_SM_15_2	7	14	0	PK7	F	SM
PK7_F_SM_16_1	0	7	0	PK7	F	SM
PK7_F_SM_16_2	7	14	0	PK7	F	SM
PK7_F_SM_17_1	0	7	0	PK7	F	SM
PK7_F_SM_17_2	7	14	0	PK7	F	SM
PK7_F_SM_18_1	0	7	0	PK7	F	SM
PK7_F_SM_18_2	7	14	0	PK7	F	SM
PK7_F_SM_19_1	0	7	0	PK7	F	SM
PK7_F_SM_19_2	7	14	0	PK7	F	SM
PK7_F_SM_20_1	0	7	0	PK7	F	SM
PK7_F_SM_20_2	7	14	0	PK7	F	SM
PK7_S_SM_1_1	0	1	1	PK7	F	SM
PK7_S_SM_2_1	0	5	1	PK7	F	SM
PK7_S_SM_3_1	0	5	1	PK7	F	SM
PK7_S_SM_4_1	0	6	1	PK7	F	SM
PK7_S_SM_5_1	0	7	1	PK7	F	SM
PK7_S_SM_6_1	0	7	0	PK7	F	SM
PK7_S_SM_6_2	7	8	1	PK7	S	SM
PK7_S_SM_7_1	0	7	0	PK7	F	SM
PK7_S_SM_7_2	7	8	1	PK7	S	SM
PK7_S_SM_8_1	0	7	0	PK7	F	SM
PK7_S_SM_8_2	7	8	1	PK7	S	SM
PK7_S_SM_9_1	0	7	0	PK7	F	SM
PK7_S_SM_9_2	7	9	1	PK7	S	SM
PK7_S_SM_10_1	0	7	0	PK7	F	SM
PK7_S_SM_10_2	7	9	1	PK7	S	SM
PK7_S_SM_11_1	0	7	0	PK7	F	SM
PK7_S_SM_11_2	7	9	1	PK7	S	SM
PK7_S_SM_12_1	0	7	0	PK7	F	SM
PK7_S_SM_12_2	7	9	1	PK7	S	SM
PK7_S_SM_13_1	0	7	0	PK7	F	SM
PK7_S_SM_13_2	7	9	1	PK7	S	SM
PK7_S_SM_14_1	0	7	0	PK7	F	SM
PK7_S_SM_14_2	7	9	0	PK7	S	SM
PK7_S_SM_15_1	0	7	0	PK7	F	SM
PK7_S_SM_15_2	7	9	0	PK7	S	SM
PK7_S_SM_16_1	0	7	0	PK7	F	SM
PK7_S_SM_16_2	7	9	0	PK7	S	SM
PK7_S_SM_17_1	0	7	0	PK7	F	SM
PK7_S_SM_17_2	7	10	1	PK7	S	SM
PK7_S_SM_18_1	0	7	0	PK7	F	SM
PK7_S_SM_18_2	7	11	1	PK7	S	SM
PK7_S_SM_19_1	0	7	0	PK7	F	SM
PK7_S_SM_19_2	7	11	1	PK7	S	SM
PK7_S_SM_20_1	0	7	0	PK7	F	SM
PK7_S_SM_20_2	7	14	0	PK7	S	SM
PK7_F_PE_1_1	0	5	1	PK7	F	PE
PK7_F_PE_2_1	0	5	1	PK7	F	PE
PK7_F_PE_3_1	0	7	1	PK7	F	PE
PK7_F_PE_4_1	0	7	0	PK7	F	PE
PK7_F_PE_4_2	7	8	1	PK7	F	PE
PK7_F_PE_5_1	0	7	0	PK7	F	PE
PK7_F_PE_5_2	7	8	1	PK7	F	PE
PK7_F_PE_6_1	0	7	0	PK7	F	PE
PK7_F_PE_6_2	7	9	0	PK7	F	PE
PK7_F_PE_7_1	0	7	0	PK7	F	PE
PK7_F_PE_7_2	7	9	0	PK7	F	PE
PK7_F_PE_8_1	0	7	0	PK7	F	PE
PK7_F_PE_8_2	7	9	0	PK7	F	PE
PK7_F_PE_9_1	0	7	0	PK7	F	PE
PK7_F_PE_9_2	7	11	1	PK7	F	PE
PK7_F_PE_10_1	0	7	0	PK7	F	PE
PK7_F_PE_10_2	7	14	1	PK7	F	PE
PK7_F_PE_11_1	0	7	0	PK7	F	PE
PK7_F_PE_11_2	7	14	0	PK7	F	PE
PK7_F_PE_12_1	0	7	0	PK7	F	PE
PK7_F_PE_12_2	7	14	0	PK7	F	PE
PK7_F_PE_13_1	0	7	0	PK7	F	PE
PK7_F_PE_13_2	7	14	0	PK7	F	PE
PK7_F_PE_14_1	0	7	0	PK7	F	PE
PK7_F_PE_14_2	7	14	0	PK7	F	PE
PK7_F_PE_15_1	0	7	0	PK7	F	PE
PK7_F_PE_15_2	7	14	0	PK7	F	PE
PK7_F_PE_16_1	0	7	0	PK7	F	PE
PK7_F_PE_16_2	7	14	0	PK7	F	PE
PK7_F_PE_17_1	0	7	0	PK7	F	PE
PK7_F_PE_17_2	7	14	0	PK7	F	PE
PK7_F_PE_18_1	0	7	0	PK7	F	PE
PK7_F_PE_18_2	7	14	0	PK7	F	PE
PK7_F_PE_19_1	0	7	0	PK7	F	PE
PK7_F_PE_19_2	7	14	0	PK7	F	PE
PK7_F_PE_20_1	0	7	0	PK7	F	PE
PK7_F_PE_20_2	7	14	0	PK7	F	PE
PK7_F_PE_21_1	0	7	0	PK7	F	PE
PK7_F_PE_21_2	7	14	0	PK7	F	PE
PK7_S_PE_1_1	0	1	1	PK7	F	PE
PK7_S_PE_2_1	0	3	1	PK7	F	PE
PK7_S_PE_3_1	0	3	1	PK7	F	PE
PK7_S_PE_4_1	0	6	1	PK7	F	PE
PK7_S_PE_5_1	0	6	1	PK7	F	PE
PK7_S_PE_6_1	0	7	1	PK7	F	PE
PK7_S_PE_7_1	0	7	0	PK7	F	PE
PK7_S_PE_7_2	7	8	1	PK7	S	PE
PK7_S_PE_8_1	0	7	0	PK7	F	PE
PK7_S_PE_8_2	7	9	1	PK7	S	PE
PK7_S_PE_9_1	0	7	0	PK7	F	PE
PK7_S_PE_9_2	7	9	1	PK7	S	PE
PK7_S_PE_10_1	0	7	0	PK7	F	PE
PK7_S_PE_10_2	7	9	1	PK7	S	PE
PK7_S_PE_11_1	0	7	0	PK7	F	PE
PK7_S_PE_11_2	7	9	0	PK7	S	PE
PK7_S_PE_12_1	0	7	0	PK7	F	PE
PK7_S_PE_12_2	7	9	0	PK7	S	PE
PK7_S_PE_13_1	0	7	0	PK7	F	PE
PK7_S_PE_13_2	7	9	0	PK7	S	PE
PK7_S_PE_14_1	0	7	0	PK7	F	PE
PK7_S_PE_14_2	7	10	1	PK7	S	PE
PK7_S_PE_15_1	0	7	0	PK7	F	PE
PK7_S_PE_15_2	7	10	1	PK7	S	PE
PK7_S_PE_16_1	0	7	0	PK7	F	PE
PK7_S_PE_16_2	7	10	1	PK7	S	PE
PK7_S_PE_17_1	0	7	0	PK7	F	PE
PK7_S_PE_17_2	7	11	1	PK7	S	PE
PK7_S_PE_18_1	0	7	0	PK7	F	PE
PK7_S_PE_18_2	7	12	1	PK7	S	PE
PK7_S_PE_19_1	0	7	0	PK7	F	PE
PK7_S_PE_19_2	7	13	1	PK7	S	PE
PK7_S_PE_20_1	0	7	0	PK7	F	PE
PK7_S_PE_20_2	7	14	0	PK7	S	PE
PK7_S_PE_21_1	0	7	0	PK7	F	PE
PK7_S_PE_21_2	7	14	0	PK7	S	PE
PK8_F_Co_1_1	0	3	1	PK8	F	Co
PK8_F_Co_2_1	0	5	1	PK8	F	Co
PK8_F_Co_3_1	0	7	0	PK8	F	Co
PK8_F_Co_3_2	7	8	1	PK8	F	Co
PK8_F_Co_4_1	0	7	0	PK8	F	Co
PK8_F_Co_4_2	7	8	1	PK8	F	Co
PK8_F_Co_5_1	0	7	0	PK8	F	Co
PK8_F_Co_5_2	7	9	0	PK8	F	Co
PK8_F_Co_6_1	0	7	0	PK8	F	Co
PK8_F_Co_6_2	7	9	0	PK8	F	Co
PK8_F_Co_7_1	0	7	0	PK8	F	Co
PK8_F_Co_7_2	7	9	0	PK8	F	Co
PK8_F_Co_8_1	0	7	0	PK8	F	Co
PK8_F_Co_8_2	7	11	1	PK8	F	Co
PK8_F_Co_9_1	0	7	0	PK8	F	Co
PK8_F_Co_9_2	7	14	0	PK8	F	Co
PK8_F_Co_10_1	0	7	0	PK8	F	Co
PK8_F_Co_10_2	7	14	0	PK8	F	Co
PK8_F_Co_11_1	0	7	0	PK8	F	Co
PK8_F_Co_11_2	7	14	0	PK8	F	Co
PK8_F_Co_12_1	0	7	0	PK8	F	Co
PK8_F_Co_12_2	7	14	0	PK8	F	Co
PK8_F_Co_13_1	0	7	0	PK8	F	Co
PK8_F_Co_13_2	7	14	0	PK8	F	Co
PK8_F_Co_14_1	0	7	0	PK8	F	Co
PK8_F_Co_14_2	7	14	0	PK8	F	Co
PK8_F_Co_15_1	0	7	0	PK8	F	Co
PK8_F_Co_15_2	7	14	0	PK8	F	Co
PK8_F_Co_16_1	0	7	0	PK8	F	Co
PK8_F_Co_16_2	7	14	0	PK8	F	Co
PK8_F_Co_17_1	0	7	0	PK8	F	Co
PK8_F_Co_17_2	7	14	0	PK8	F	Co
PK8_F_Co_18_1	0	7	0	PK8	F	Co
PK8_F_Co_18_2	7	14	0	PK8	F	Co
PK8_F_Co_19_1	0	7	0	PK8	F	Co
PK8_F_Co_19_2	7	14	0	PK8	F	Co
PK8_F_Co_20_1	0	7	0	PK8	F	Co
PK8_F_Co_20_2	7	14	0	PK8	F	Co
PK8_S_Co_1_1	0	3	1	PK8	F	Co
PK8_S_Co_2_1	0	4	1	PK8	F	Co
PK8_S_Co_3_1	0	7	0	PK8	F	Co
PK8_S_Co_3_2	7	8	1	PK8	S	Co
PK8_S_Co_4_1	0	7	0	PK8	F	Co
PK8_S_Co_4_2	7	9	1	PK8	S	Co
PK8_S_Co_5_1	0	7	0	PK8	F	Co
PK8_S_Co_5_2	7	9	1	PK8	S	Co
PK8_S_Co_6_1	0	7	0	PK8	F	Co
PK8_S_Co_6_2	7	9	1	PK8	S	Co
PK8_S_Co_7_1	0	7	0	PK8	F	Co
PK8_S_Co_7_2	7	9	1	PK8	S	Co
PK8_S_Co_8_1	0	7	0	PK8	F	Co
PK8_S_Co_8_2	7	9	1	PK8	S	Co
PK8_S_Co_9_1	0	7	0	PK8	F	Co
PK8_S_Co_9_2	7	9	1	PK8	S	Co
PK8_S_Co_10_1	0	7	0	PK8	F	Co
PK8_S_Co_10_2	7	9	0	PK8	S	Co
PK8_S_Co_11_1	0	7	0	PK8	F	Co
PK8_S_Co_11_2	7	9	0	PK8	S	Co
PK8_S_Co_12_1	0	7	0	PK8	F	Co
PK8_S_Co_12_2	7	9	0	PK8	S	Co
PK8_S_Co_13_1	0	7	0	PK8	F	Co
PK8_S_Co_13_2	7	10	1	PK8	S	Co
PK8_S_Co_14_1	0	7	0	PK8	F	Co
PK8_S_Co_14_2	7	10	1	PK8	S	Co
PK8_S_Co_15_1	0	7	0	PK8	F	Co
PK8_S_Co_15_2	7	11	1	PK8	S	Co
PK8_S_Co_16_1	0	7	0	PK8	F	Co
PK8_S_Co_16_2	7	13	1	PK8	S	Co
PK8_S_Co_17_1	0	7	0	PK8	F	Co
PK8_S_Co_17_2	7	13	1	PK8	S	Co
PK8_S_Co_18_1	0	7	0	PK8	F	Co
PK8_S_Co_18_2	7	13	1	PK8	S	Co
PK8_S_Co_19_1	0	7	0	PK8	F	Co
PK8_S_Co_19_2	7	14	0	PK8	S	Co
PK8_F_EC_1_1	0	3	1	PK8	F	EC
PK8_F_EC_2_1	0	4	1	PK8	F	EC
PK8_F_EC_3_1	0	5	1	PK8	F	EC
PK8_F_EC_4_1	0	5	1	PK8	F	EC
PK8_F_EC_5_1	0	6	1	PK8	F	EC
PK8_F_EC_6_1	0	6	1	PK8	F	EC
PK8_F_EC_7_1	0	7	1	PK8	F	EC
PK8_F_EC_8_1	0	7	0	PK8	F	EC
PK8_F_EC_8_2	7	8	1	PK8	F	EC
PK8_F_EC_9_1	0	7	0	PK8	F	EC
PK8_F_EC_9_2	7	9	0	PK8	F	EC
PK8_F_EC_10_1	0	7	0	PK8	F	EC
PK8_F_EC_10_2	7	9	0	PK8	F	EC
PK8_F_EC_11_1	0	7	0	PK8	F	EC
PK8_F_EC_11_2	7	9	0	PK8	F	EC
PK8_F_EC_12_1	0	7	0	PK8	F	EC
PK8_F_EC_12_2	7	10	1	PK8	F	EC
PK8_F_EC_13_1	0	7	0	PK8	F	EC
PK8_F_EC_13_2	7	12	1	PK8	F	EC
PK8_F_EC_14_1	0	7	0	PK8	F	EC
PK8_F_EC_14_2	7	14	0	PK8	F	EC
PK8_F_EC_15_1	0	7	0	PK8	F	EC
PK8_F_EC_15_2	7	14	0	PK8	F	EC
PK8_F_EC_16_1	0	7	0	PK8	F	EC
PK8_F_EC_16_2	7	14	0	PK8	F	EC
PK8_F_EC_17_1	0	7	0	PK8	F	EC
PK8_F_EC_17_2	7	14	0	PK8	F	EC
PK8_F_EC_18_1	0	7	0	PK8	F	EC
PK8_F_EC_18_2	7	14	0	PK8	F	EC
PK8_F_EC_19_1	0	7	0	PK8	F	EC
PK8_F_EC_19_2	7	14	0	PK8	F	EC
PK8_F_EC_20_1	0	7	0	PK8	F	EC
PK8_F_EC_20_2	7	14	0	PK8	F	EC
PK8_S_EC_1_1	0	4	1	PK8	F	EC
PK8_S_EC_2_1	0	4	1	PK8	F	EC
PK8_S_EC_3_1	0	5	1	PK8	F	EC
PK8_S_EC_4_1	0	5	1	PK8	F	EC
PK8_S_EC_5_1	0	6	1	PK8	F	EC
PK8_S_EC_6_1	0	7	0	PK8	F	EC
PK8_S_EC_6_2	7	8	1	PK8	S	EC
PK8_S_EC_7_1	0	7	0	PK8	F	EC
PK8_S_EC_7_2	7	9	1	PK8	S	EC
PK8_S_EC_8_1	0	7	0	PK8	F	EC
PK8_S_EC_8_2	7	9	1	PK8	S	EC
PK8_S_EC_9_1	0	7	0	PK8	F	EC
PK8_S_EC_9_2	7	9	1	PK8	S	EC
PK8_S_EC_10_1	0	7	0	PK8	F	EC
PK8_S_EC_10_2	7	9	1	PK8	S	EC
PK8_S_EC_11_1	0	7	0	PK8	F	EC
PK8_S_EC_11_2	7	9	0	PK8	S	EC
PK8_S_EC_12_1	0	7	0	PK8	F	EC
PK8_S_EC_12_2	7	9	0	PK8	S	EC
PK8_S_EC_13_1	0	7	0	PK8	F	EC
PK8_S_EC_13_2	7	9	0	PK8	S	EC
PK8_S_EC_14_1	0	7	0	PK8	F	EC
PK8_S_EC_14_2	7	10	1	PK8	S	EC
PK8_S_EC_15_1	0	7	0	PK8	F	EC
PK8_S_EC_15_2	7	10	1	PK8	S	EC
PK8_S_EC_16_1	0	7	0	PK8	F	EC
PK8_S_EC_16_2	7	11	1	PK8	S	EC
PK8_S_EC_17_1	0	7	0	PK8	F	EC
PK8_S_EC_17_2	7	13	1	PK8	S	EC
PK8_S_EC_18_1	0	7	0	PK8	F	EC
PK8_S_EC_18_2	7	14	0	PK8	S	EC
PK8_S_EC_19_1	0	7	0	PK8	F	EC
PK8_S_EC_19_2	7	14	0	PK8	S	EC
PK8_S_EC_20_1	0	7	0	PK8	F	EC
PK8_S_EC_20_2	7	14	0	PK8	S	EC
PK8_F_SM_1_1	0	4	1	PK8	F	SM
PK8_F_SM_2_1	0	4	1	PK8	F	SM
PK8_F_SM_3_1	0	4	1	PK8	F	SM
PK8_F_SM_4_1	0	6	1	PK8	F	SM
PK8_F_SM_5_1	0	6	1	PK8	F	SM
PK8_F_SM_6_1	0	7	1	PK8	F	SM
PK8_F_SM_7_1	0	7	0	PK8	F	SM
PK8_F_SM_7_2	7	8	1	PK8	F	SM
PK8_F_SM_8_1	0	7	0	PK8	F	SM
PK8_F_SM_8_2	7	9	0	PK8	F	SM
PK8_F_SM_9_1	0	7	0	PK8	F	SM
PK8_F_SM_9_2	7	9	0	PK8	F	SM
PK8_F_SM_10_1	0	7	0	PK8	F	SM
PK8_F_SM_10_2	7	9	0	PK8	F	SM
PK8_F_SM_11_1	0	7	0	PK8	F	SM
PK8_F_SM_11_2	7	14	1	PK8	F	SM
PK8_F_SM_12_1	0	7	0	PK8	F	SM
PK8_F_SM_12_2	7	14	0	PK8	F	SM
PK8_F_SM_13_1	0	7	0	PK8	F	SM
PK8_F_SM_13_2	7	14	0	PK8	F	SM
PK8_F_SM_14_1	0	7	0	PK8	F	SM
PK8_F_SM_14_2	7	14	0	PK8	F	SM
PK8_F_SM_15_1	0	7	0	PK8	F	SM
PK8_F_SM_15_2	7	14	0	PK8	F	SM
PK8_F_SM_16_1	0	7	0	PK8	F	SM
PK8_F_SM_16_2	7	14	0	PK8	F	SM
PK8_F_SM_17_1	0	7	0	PK8	F	SM
PK8_F_SM_17_2	7	14	0	PK8	F	SM
PK8_F_SM_18_1	0	7	0	PK8	F	SM
PK8_F_SM_18_2	7	14	0	PK8	F	SM
PK8_F_SM_19_1	0	7	0	PK8	F	SM
PK8_F_SM_19_2	7	14	0	PK8	F	SM
PK8_S_SM_1_1	0	4	1	PK8	F	SM
PK8_S_SM_2_1	0	6	1	PK8	F	SM
PK8_S_SM_3_1	0	7	1	PK8	F	SM
PK8_S_SM_4_1	0	7	0	PK8	F	SM
PK8_S_SM_4_2	7	8	1	PK8	S	SM
PK8_S_SM_5_1	0	7	0	PK8	F	SM
PK8_S_SM_5_2	7	8	1	PK8	S	SM
PK8_S_SM_6_1	0	7	0	PK8	F	SM
PK8_S_SM_6_2	7	9	1	PK8	S	SM
PK8_S_SM_7_1	0	7	0	PK8	F	SM
PK8_S_SM_7_2	7	9	1	PK8	S	SM
PK8_S_SM_8_1	0	7	0	PK8	F	SM
PK8_S_SM_8_2	7	9	1	PK8	S	SM
PK8_S_SM_9_1	0	7	0	PK8	F	SM
PK8_S_SM_9_2	7	9	1	PK8	S	SM
PK8_S_SM_10_1	0	7	0	PK8	F	SM
PK8_S_SM_10_2	7	9	0	PK8	S	SM
PK8_S_SM_11_1	0	7	0	PK8	F	SM
PK8_S_SM_11_2	7	9	0	PK8	S	SM
PK8_S_SM_12_1	0	7	0	PK8	F	SM
PK8_S_SM_12_2	7	9	0	PK8	S	SM
PK8_S_SM_13_1	0	7	0	PK8	F	SM
PK8_S_SM_13_2	7	10	1	PK8	S	SM
PK8_S_SM_14_1	0	7	0	PK8	F	SM
PK8_S_SM_14_2	7	10	1	PK8	S	SM
PK8_S_SM_15_1	0	7	0	PK8	F	SM
PK8_S_SM_15_2	7	10	1	PK8	S	SM
PK8_S_SM_16_1	0	7	0	PK8	F	SM
PK8_S_SM_16_2	7	10	1	PK8	S	SM
PK8_S_SM_17_1	0	7	0	PK8	F	SM
PK8_S_SM_17_2	7	11	1	PK8	S	SM
PK8_S_SM_18_1	0	7	0	PK8	F	SM
PK8_S_SM_18_2	7	14	1	PK8	S	SM
PK8_S_SM_19_1	0	7	0	PK8	F	SM
PK8_S_SM_19_2	7	14	0	PK8	S	SM
PK8_S_SM_20_1	0	7	0	PK8	F	SM
PK8_S_SM_20_2	7	14	0	PK8	S	SM
PK8_F_PE_1_1	0	3	1	PK8	F	PE
PK8_F_PE_2_1	0	4	1	PK8	F	PE
PK8_F_PE_3_1	0	5	1	PK8	F	PE
PK8_F_PE_4_1	0	5	1	PK8	F	PE
PK8_F_PE_5_1	0	6	1	PK8	F	PE
PK8_F_PE_6_1	0	7	0	PK8	F	PE
PK8_F_PE_6_2	7	8	1	PK8	F	PE
PK8_F_PE_7_1	0	7	0	PK8	F	PE
PK8_F_PE_7_2	7	8	1	PK8	F	PE
[truncated: 670 more rows]
