# Supplementary material for: Stress responses upon starvation and exposure to bacteria in the ant Formica exsecta
Source: PeerJ. 2019 Feb 18;7:e6428. doi: 10.7717/peerj.6428 (PMC6383555; doi:10.7717/peerj.6428)
Supplement: Supplemental Information 5 — Raw data: Normalized Ct values of all candidate genes, as well as the scores for the first two principal components used in the analysis. Aryl: Arylphorin; Vg2: Vitellogenin; IR3: Insulin receptor; PPO: Pro-Phenoloxidase; Hyme: Hymenoptaecin; LPS.bp: Lipopolysaccharide-binding protein; LysC: Lysozyme C; Toll: Toll-receptor. PC1: First principal component used in the analysis. PC2: Second principal component (supplementary analysis only). Diet: food supplement the individual received during phase 1 (and phase 2 for continuous exposure) (Co = control, EC = E. coli, SM = S. marcescens, PE = P. entomophila). Treatment: treatment the individual received during phase 2 (F = continuous exposure, S = starvation). Colony: colony of origin. [file peerj-07-6428-s005.xlsx]

## Sheet: SetII_GeneExpression
Aryl	Vg2	IR3	PPO	Hyme	LPS.bp	LysC	Toll	Diet	Treatment	Colony
31.3305	31.5439	30.8877	33.5821	26.6672	32.5577	28.2892	27.1474	Co	F	PK1
28.8731	28.1075	30.524	30.8446	31.1317	32.9452	28.318	27.117	Co	F	PK13
28.3336	28.2075	30.0828	30.8999	32.1337	32.6327	29.1726	28.372	Co	F	PK3
30.5313	28.146	30.5313	30.5313	27.2721	30.5313	30.5313	26.005	Co	F	PK4a
29.2068	27.5704	30.395	32.8847	27.7271	34.5751	29.142	28.0241	Co	F	PK5
31.5995	31.0885	29.5408	33.8616	29.5061	31.2473	27.1646	28.2808	Co	F	PK6
30.4901	28.6621	29.801	32.0005	30.3142	32.5137	28.3151	26.9709	Co	F	PK7
30.0525	28.9752	31.5543	33.3321	27.2292	32.5307	28.6833	27.9775	Co	F	PK8
28.1528	27.953	31.1354	31.8718	28.7841	33.371	29.0208	28.6315	Co	F	PK9
30.0972	32.511	30.229	28.504	26.9407	32.0318	28.8514	26.1741	EC	F	PK1
27.6639	27.1664	29.7544	30.582	26.932	31.2373	28.0275	27.1186	EC	F	PK13
30.3568	26.8878	29.7738	31.4306	26.9801	31.8339	27.9761	26.844	EC	F	PK3
26.0598	24.439	29.1906	33.2928	31.0595	34.4648	27.2952	26.6828	EC	F	PK4a
30.2995	30.2745	30.1297	31.5077	30.5641	30.3794	26.2805	26.2456	EC	F	PK5
28.217	28.0769	29.2076	29.2826	29.868	32.8548	27.3665	26.6761	EC	F	PK6
28.4739	28.3681	29.6424	28.6449	28.1605	29.0358	27.1712	26.988	EC	F	PK7
29.6566	28.6348	29.136	32.2501	24.8298	33.8606	27.6909	25.404	EC	F	PK8
30.0718	28.8311	30.6142	31.9247	24.3571	31.7367	28.6914	26.0865	EC	F	PK9
32.6832	33.1134	32.4094	34.7615	35.1861	36.918	30.9959	31.6496	SM	F	PK1
32.0378	32.0459	32.0459	32.0459	30.1151	32.0459	32.0459	31.7014	SM	F	PK13
33.0417	31.3404	33.2281	35.6869	36.1355	38.0699	30.9034	30.8917	SM	F	PK3
32.3376	32.3376	32.3376	32.3376	30.2357	32.3376	30.9714	32.1921	SM	F	PK4a
34.2338	30.9346	34.9788	35.2094	33.0749	36.2086	32.4719	30.8695	SM	F	PK5
32.6101	32.6101	32.6101	32.6101	30.0176	32.6101	32.6101	30.572	SM	F	PK6
33.8365	32.3302	34.1175	36.1711	26.8183	35.0474	31.3664	31.7296	SM	F	PK7
32.6103	32.72	34.6583	37.0965	29.5199	38.9616	32.0129	31.251	SM	F	PK8
31.1484	29.8308	34.0336	36.9865	31.8984	38.002	31.7161	30.7995	SM	F	PK9
29.6426	29.653	30.6516	32.4366	27.7644	29.4046	28.0904	26.8693	PE	F	PK1
27.0612	26.4563	29.7633	29.8798	28.186	32.5998	27.8992	27.3704	PE	F	PK13
28.7453	28.2391	28.6714	30.0106	28.2444	29.2303	26.8419	25.6925	PE	F	PK3
29.0069	27.6284	30.7048	32.7592	22.2209	34.6114	28.7195	26.8514	PE	F	PK4a
26.3883	23.9986	29.5915	33.7177	27.5136	33.7177	26.6749	27.2397	PE	F	PK5
29.117	31.1715	31.6078	30.0172	25.5105	30.9119	29.2053	27.2557	PE	F	PK6
27.7937	24.3528	29.8823	33.7514	29.3288	33.1822	27.4595	26.6659	PE	F	PK7
30.1432	29.8813	29.1455	30.8623	28.6773	32.1777	28.4767	25.6898	PE	F	PK8
28.1331	27.5881	28.9307	31.3368	28.2971	30.5126	27.1272	26.693	PE	F	PK9
30.6065	30.5472	30.3856	32.7503	31.9639	31.4037	29.1683	29.2491	Co	S	PK1
31.1059	30.8367	30.6025	34.5599	27.8463	35.0284	28.7833	27.1036	Co	S	PK13
30.1515	28.3333	30.4098	34.8263	29.1396	34.3467	27.6903	29.1554	Co	S	PK3
30.1001	29.6309	31.3386	35.8397	30.9566	33.3518	28.8343	27.9232	Co	S	PK4a
29.8963	28.6728	29.7919	33.0496	30.4932	34.1836	29.0458	28.081	Co	S	PK5
31.2349	31.2609	30.144	32.2011	30.7414	33.3023	28.0454	29.2869	Co	S	PK6
31.9073	29.2196	29.3739	31.4336	33.355	33.0463	27.0906	28.4159	Co	S	PK7
29.1401	28.009	30.863	35.0716	29.162	31.3365	29.3198	28.18	Co	S	PK8
33.5761	28.4054	29.5722	33.5761	31.9771	32.9466	27.4401	26.1222	Co	S	PK9
27.9569	27.7853	29.1423	31.5082	27.1094	33.7228	28.1032	26.6049	EC	S	PK1
29.03	27.7081	30.4239	31.4423	26.2577	31.288	28.4334	27.8882	EC	S	PK13
30.5998	29.4742	29.2117	31.4406	26.7515	31.623	25.3945	26.6002	EC	S	PK3
28.2848	28.0938	28.6372	31.1387	27.6484	30.6443	29.1414	27.7757	EC	S	PK4a
28.2598	26.7647	29.1992	32.6567	30.0255	31.5993	27.2172	26.9172	EC	S	PK5
29.1132	28.0341	29.353	31.7004	29.8004	31.6911	27.1994	26.0649	EC	S	PK6
27.4999	25.4365	30.1465	32.151	29.2496	31.8324	28.6516	27.3039	EC	S	PK7
29.8031	28.7421	30.6846	34.3163	28.3726	31.5081	27.0582	26.4353	EC	S	PK8
27.0606	32.8156	28.3801	27.9383	31.7258	31.0897	29.7349	27.7321	EC	S	PK9
30.6909	30.833	30.3961	31.8859	25.753	33.1756	28.1166	28.5062	SM	S	PK1
29.5503	28.1778	30.689	33.2765	29.8604	31.782	28.2032	29.1589	SM	S	PK13
28.4027	27.46	29.1087	34.438	26.5172	34.438	27.9421	26.7497	SM	S	PK3
30.9719	29.713	29.7754	32.5532	29.9159	34.1502	27.1121	27.6323	SM	S	PK4a
29.2062	26.9215	29.6265	32.381	31.8469	34.2701	27.876	27.6336	SM	S	PK5
29.4922	28.4652	30.4207	32.1699	30.6787	32.1605	27.4195	28.2495	SM	S	PK6
31.8148	29.7443	30.4606	34.5231	28.8293	32.0396	26.6857	28.3954	SM	S	PK7
29.2823	28.6281	30.2196	32.9849	28.2754	31.8945	28.0388	27.8579	SM	S	PK8
27.2815	29.1817	30.4852	29.7205	35.4271	34.8709	27.6349	27.0729	SM	S	PK9
29.3423	29.5497	31.2783	31.1944	30.8239	33.8367	28.4236	28.1075	PE	S	PK1
30.1575	28.2794	33.1635	33.8543	28.3172	34.0054	29.2184	27.3349	PE	S	PK13
28.2905	27.3775	30.6767	33.237	29.4295	32.5875	29.4295	28.5635	PE	S	PK3
30.1385	27.5509	30.9658	34.3806	31.2735	33.8359	28.8573	27.329	PE	S	PK4a
33.068	31.2772	30.5949	34.2569	29.3759	32.9526	26.9881	27.239	PE	S	PK5
28.9499	27.9903	28.6432	33.4236	30.615	35.0536	27.1841	27.78	PE	S	PK6
28.7393	26.8975	32.3472	33.6921	31.4668	32.8819	29.5332	28.9715	PE	S	PK7
31.0667	30.3051	30.5053	33.8253	27.444	33.5958	27.3805	29.1089	PE	S	PK8
27.9941	28.5958	32.3234	33.66	31.8708	31.9134	29.1976	29.0964	PE	S	PK9
